# Supplementary material for: Applications of a working framework for the measurement of representative learning design in Australian football
Source: PLoS One. 2020 Nov 30;15(11):e0242336. doi: 10.1371/journal.pone.0242336 (PMC7703947; doi:10.1371/journal.pone.0242336)
Supplement: S1 Data — (CSV) [file pone.0242336.s001.csv]

Environment	Type	Result	Disposal.Pressure	Time.in.Possession
Match Simulation	Kick	Effective	No Pressure	>2
Match Simulation	Kick	Effective	No Pressure	>2
Match Simulation	Handball	Effective	Pressure	>2
Match Simulation	Kick	Effective	No Pressure	>2
Match Simulation	Kick	Effective	No Pressure	>2
Match Simulation	Kick	Ineffective	No Pressure	>2
Match Simulation	Kick	Effective	Pressure	>2
Match Simulation	Kick	Ineffective	No Pressure	>2
Match Simulation	Handball	Effective	Pressure	>2
Match Simulation	Kick	Ineffective	No Pressure	>2
Match Simulation	Kick	Ineffective	No Pressure	>2
Match Simulation	Kick	Ineffective	No Pressure	>2
Match Simulation	Kick	Ineffective	Pressure	>2
Match Simulation	Kick	Ineffective	No Pressure	>2
Match Simulation	Kick	Effective	No Pressure	>2
Match Simulation	Kick	Ineffective	No Pressure	>2
Match Simulation	Kick	Effective	No Pressure	>2
Match Simulation	Kick	Ineffective	No Pressure	>2
Match Simulation	Kick	Effective	No Pressure	>2
Match Simulation	Kick	Ineffective	No Pressure	>2
Match Simulation	Kick	Ineffective	No Pressure	>2
Match Simulation	Kick	Effective	No Pressure	>2
Match Simulation	Kick	Ineffective	No Pressure	>2
Match Simulation	Kick	Ineffective	No Pressure	>2
Match Simulation	Kick	Effective	No Pressure	>2
Match Simulation	Kick	Effective	No Pressure	>2
Match Simulation	Kick	Effective	No Pressure	>2
Match Simulation	Kick	Effective	No Pressure	>2
Match Simulation	Kick	Effective	No Pressure	>2
Match Simulation	Kick	Effective	No Pressure	>2
Match Simulation	Kick	Effective	Pressure	>2
Match Simulation	Kick	Effective	Pressure	>2
Match Simulation	Kick	Effective	No Pressure	>2
Match Simulation	Kick	Ineffective	No Pressure	>2
Match Simulation	Kick	Effective	No Pressure	>2
Match Simulation	Kick	Effective	No Pressure	>2
Match Simulation	Kick	Ineffective	No Pressure	>2
Match Simulation	Kick	Effective	Pressure	>2
Match Simulation	Kick	Effective	No Pressure	>2
Match Simulation	Kick	Effective	No Pressure	>2
Match Simulation	Kick	Ineffective	No Pressure	>2
Match Simulation	Kick	Ineffective	No Pressure	>2
Match Simulation	Handball	Effective	Pressure	>2
Match Simulation	Kick	Ineffective	No Pressure	>2
Match Simulation	Kick	Ineffective	No Pressure	>2
Match Simulation	Kick	Ineffective	No Pressure	>2
Match Simulation	Kick	Effective	No Pressure	>2
Match Simulation	Kick	Ineffective	No Pressure	>2
Match Simulation	Kick	Effective	Pressure	>2
Match Simulation	Kick	Ineffective	No Pressure	>2
Match Simulation	Kick	Effective	No Pressure	>2
Match Simulation	Handball	Effective	No Pressure	>2
Match Simulation	Kick	Effective	No Pressure	>2
Match Simulation	Kick	Effective	No Pressure	>2
Match Simulation	Kick	Ineffective	No Pressure	>2
Match Simulation	Kick	Effective	No Pressure	>2
Match Simulation	Kick	Ineffective	No Pressure	>2
Match Simulation	Kick	Ineffective	No Pressure	>2
Match Simulation	Kick	Ineffective	No Pressure	>2
Match Simulation	Kick	Effective	No Pressure	>2
Match Simulation	Kick	Ineffective	No Pressure	>2
Match Simulation	Kick	Ineffective	No Pressure	>2
Match Simulation	Kick	Effective	No Pressure	>2
Match Simulation	Kick	Ineffective	No Pressure	>2
Match Simulation	Kick	Effective	No Pressure	>2
Match Simulation	Kick	Effective	No Pressure	>2
Match Simulation	Kick	Ineffective	No Pressure	>2
Match Simulation	Kick	Effective	No Pressure	>2
Match Simulation	Kick	Effective	No Pressure	>2
Match Simulation	Kick	Ineffective	No Pressure	>2
Match Simulation	Kick	Ineffective	No Pressure	>2
Match Simulation	Kick	Effective	No Pressure	>2
Match Simulation	Kick	Effective	No Pressure	>2
Match Simulation	Kick	Ineffective	No Pressure	>2
Match Simulation	Kick	Ineffective	No Pressure	>2
Match Simulation	Kick	Effective	No Pressure	>2
Match Simulation	Kick	Ineffective	No Pressure	>2
Match Simulation	Kick	Effective	No Pressure	>2
Match Simulation	Kick	Ineffective	No Pressure	>2
Match Simulation	Kick	Effective	No Pressure	>2
Match Simulation	Kick	Effective	No Pressure	>2
Match Simulation	Kick	Effective	No Pressure	>2
Match Simulation	Kick	Effective	No Pressure	>2
Match Simulation	Kick	Effective	No Pressure	>2
Match Simulation	Kick	Ineffective	No Pressure	>2
Match Simulation	Handball	Effective	No Pressure	>2
Match Simulation	Kick	Ineffective	No Pressure	>2
Match Simulation	Kick	Effective	No Pressure	>2
Match Simulation	Kick	Effective	Pressure	>2
Match Simulation	Kick	Ineffective	No Pressure	>2
Match Simulation	Kick	Effective	No Pressure	>2
Match Simulation	Kick	Effective	No Pressure	>2
Match Simulation	Kick	Effective	No Pressure	>2
Match Simulation	Kick	Effective	No Pressure	>2
Match Simulation	Kick	Effective	No Pressure	>2
Match Simulation	Kick	Effective	No Pressure	>2
Match Simulation	Kick	Ineffective	No Pressure	>2
Match Simulation	Kick	Effective	No Pressure	>2
Match Simulation	Kick	Effective	No Pressure	>2
Match Simulation	Kick	Effective	No Pressure	>2
Match Simulation	Handball	Effective	No Pressure	>2
Match Simulation	Kick	Ineffective	No Pressure	>2
Match Simulation	Kick	Ineffective	No Pressure	>2
Match Simulation	Kick	Effective	No Pressure	>2
Match Simulation	Kick	Ineffective	No Pressure	>2
Match Simulation	Handball	Effective	Pressure	>2
Match Simulation	Kick	Effective	Pressure	>2
Match Simulation	Kick	Effective	No Pressure	>2
Match Simulation	Kick	Effective	No Pressure	>2
Match Simulation	Kick	Effective	No Pressure	>2
Match Simulation	Kick	Effective	No Pressure	>2
Match Simulation	Kick	Effective	No Pressure	>2
Match Simulation	Kick	Effective	No Pressure	>2
Match Simulation	Kick	Ineffective	Pressure	>2
Match Simulation	Kick	Effective	No Pressure	>2
Match Simulation	Handball	Effective	No Pressure	>2
Match Simulation	Kick	Effective	No Pressure	>2
Match Simulation	Kick	Ineffective	No Pressure	>2
Match Simulation	Handball	Effective	Pressure	>2
Match Simulation	Kick	Effective	Pressure	>2
Match Simulation	Kick	Effective	No Pressure	>2
Match Simulation	Kick	Effective	No Pressure	>2
Match Simulation	Kick	Effective	No Pressure	>2
Match Simulation	Kick	Effective	No Pressure	>2
Match Simulation	Kick	Effective	No Pressure	>2
Match Simulation	Kick	Effective	No Pressure	>2
Match Simulation	Handball	Ineffective	Pressure	<2
Match Simulation	Handball	Effective	Pressure	<2
Match Simulation	Kick	Ineffective	Pressure	<2
Match Simulation	Kick	Ineffective	Pressure	<2
Match Simulation	Kick	Effective	No Pressure	<2
Match Simulation	Kick	Effective	No Pressure	>2
Match Simulation	Kick	Ineffective	No Pressure	>2
Match Simulation	Kick	Effective	No Pressure	<2
Match Simulation	Handball	Effective	No Pressure	<2
Match Simulation	Kick	Effective	No Pressure	<2
Match Simulation	Handball	Effective	Pressure	<2
Match Simulation	Handball	Effective	Pressure	<2
Match Simulation	Kick	Ineffective	Pressure	<2
Match Simulation	Kick	Effective	No Pressure	>2
Match Simulation	Kick	Effective	No Pressure	>2
Match Simulation	Kick	Ineffective	Pressure	>2
Match Simulation	Kick	Ineffective	Pressure	<2
Match Simulation	Handball	Effective	Pressure	<2
Match Simulation	Handball	Ineffective	Pressure	>2
Match Simulation	Kick	Ineffective	Pressure	<2
Match Simulation	Handball	Effective	Pressure	>2
Match Simulation	Handball	Ineffective	No Pressure	<2
Match Simulation	Handball	Effective	Pressure	>2
Match Simulation	Kick	Effective	No Pressure	<2
Match Simulation	Handball	Ineffective	Pressure	<2
Match Simulation	Handball	Effective	No Pressure	>2
Match Simulation	Kick	Ineffective	Pressure	>2
Match Simulation	Handball	Effective	Pressure	<2
Match Simulation	Handball	Ineffective	No Pressure	<2
Match Simulation	Kick	Ineffective	Pressure	<2
Match Simulation	Kick	Ineffective	Pressure	<2
Match Simulation	Kick	Effective	No Pressure	>2
Match Simulation	Handball	Effective	Pressure	<2
Match Simulation	Kick	Effective	No Pressure	<2
Match Simulation	Handball	Effective	Pressure	>2
Match Simulation	Kick	Ineffective	Pressure	<2
Match Simulation	Kick	Effective	No Pressure	>2
Match Simulation	Kick	Effective	No Pressure	>2
Match Simulation	Kick	Effective	No Pressure	>2
Match Simulation	Kick	Ineffective	No Pressure	>2
Match Simulation	Kick	Ineffective	No Pressure	<2
Match Simulation	Kick	Effective	No Pressure	>2
Match Simulation	Handball	Effective	No Pressure	>2
Match Simulation	Kick	Ineffective	No Pressure	<2
Match Simulation	Handball	Effective	Pressure	<2
Match Simulation	Kick	Ineffective	Pressure	<2
Match Simulation	Kick	Effective	No Pressure	>2
Match Simulation	Handball	Effective	No Pressure	>2
Match Simulation	Kick	Ineffective	Pressure	<2
Match Simulation	Kick	Effective	No Pressure	>2
Match Simulation	Handball	Effective	No Pressure	<2
Match Simulation	Kick	Ineffective	Pressure	>2
Match Simulation	Kick	Ineffective	Pressure	<2
Match Simulation	Kick	Effective	Pressure	<2
Match Simulation	Handball	Effective	No Pressure	<2
Match Simulation	Kick	Effective	Pressure	<2
Match Simulation	Kick	Effective	No Pressure	>2
Match Simulation	Handball	Effective	Pressure	<2
Match Simulation	Kick	Effective	Pressure	<2
Match Simulation	Kick	Ineffective	Pressure	<2
Match Simulation	Kick	Ineffective	No Pressure	>2
Match Simulation	Kick	Ineffective	No Pressure	>2
Match Simulation	Kick	Effective	No Pressure	>2
Match Simulation	Kick	Ineffective	Pressure	>2
Match Simulation	Handball	Ineffective	Pressure	<2
Match Simulation	Kick	Ineffective	No Pressure	<2
Match Simulation	Handball	Ineffective	Pressure	<2
Match Simulation	Handball	Effective	Pressure	<2
Match Simulation	Kick	Effective	Pressure	<2
Match Simulation	Kick	Effective	Pressure	<2
Match Simulation	Handball	Effective	Pressure	<2
Match Simulation	Handball	Effective	Pressure	>2
Match Simulation	Kick	Ineffective	Pressure	>2
Match Simulation	Kick	Effective	No Pressure	>2
Match Simulation	Handball	Effective	No Pressure	>2
Match Simulation	Handball	Effective	Pressure	<2
Match Simulation	Kick	Effective	No Pressure	>2
Match Simulation	Kick	Effective	No Pressure	>2
Match Simulation	Handball	Effective	No Pressure	<2
Match Simulation	Kick	Ineffective	No Pressure	>2
Match Simulation	Handball	Ineffective	Pressure	<2
Match Simulation	Kick	Effective	No Pressure	>2
Match Simulation	Kick	Ineffective	No Pressure	>2
Match Simulation	Handball	Effective	No Pressure	<2
Match Simulation	Kick	Effective	No Pressure	<2
Match Simulation	Kick	Effective	No Pressure	>2
Match Simulation	Kick	Effective	No Pressure	<2
Match Simulation	Handball	Effective	Pressure	<2
Match Simulation	Handball	Effective	Pressure	<2
Match Simulation	Kick	Effective	No Pressure	<2
Match Simulation	Kick	Ineffective	No Pressure	>2
Match Simulation	Kick	Ineffective	No Pressure	>2
Match Simulation	Kick	Ineffective	No Pressure	>2
Match Simulation	Handball	Ineffective	Pressure	<2
Match Simulation	Handball	Effective	Pressure	<2
Match Simulation	Handball	Ineffective	Pressure	<2
Match Simulation	Kick	Ineffective	Pressure	<2
Match Simulation	Kick	Effective	Pressure	<2
Match Simulation	Kick	Effective	No Pressure	>2
Match Simulation	Handball	Effective	No Pressure	<2
Match Simulation	Kick	Ineffective	Pressure	<2
Match Simulation	Kick	Effective	No Pressure	>2
Match Simulation	Kick	Ineffective	Pressure	<2
Match Simulation	Kick	Ineffective	No Pressure	>2
Match Simulation	Handball	Effective	No Pressure	<2
Match Simulation	Handball	Ineffective	Pressure	<2
Match Simulation	Handball	Ineffective	Pressure	<2
Match Simulation	Kick	Effective	No Pressure	>2
Match Simulation	Kick	Ineffective	No Pressure	>2
Match Simulation	Handball	Effective	No Pressure	<2
Match Simulation	Kick	Ineffective	Pressure	<2
Match Simulation	Kick	Effective	Pressure	<2
Match Simulation	Handball	Effective	Pressure	>2
Match Simulation	Handball	Effective	Pressure	<2
Match Simulation	Kick	Ineffective	Pressure	<2
Match Simulation	Kick	Effective	No Pressure	>2
Match Simulation	Kick	Effective	Pressure	<2
Match Simulation	Kick	Ineffective	No Pressure	>2
Match Simulation	Kick	Effective	Pressure	<2
Match Simulation	Kick	Effective	No Pressure	<2
Match Simulation	Handball	Effective	Pressure	<2
Match Simulation	Kick	Ineffective	Pressure	<2
Match Simulation	Handball	Effective	No Pressure	<2
Match Simulation	Kick	Effective	Pressure	<2
Match Simulation	Kick	Effective	Pressure	<2
Match Simulation	Handball	Effective	No Pressure	<2
Match Simulation	Handball	Effective	Pressure	<2
Match Simulation	Handball	Effective	Pressure	>2
Match Simulation	Kick	Ineffective	Pressure	<2
Match Simulation	Kick	Effective	Pressure	>2
Match Simulation	Handball	Effective	Pressure	<2
Match Simulation	Handball	Effective	Pressure	<2
Match Simulation	Handball	Ineffective	No Pressure	<2
Match Simulation	Handball	Effective	Pressure	<2
Match Simulation	Handball	Effective	Pressure	<2
Match Simulation	Kick	Effective	No Pressure	<2
Match Simulation	Kick	Ineffective	No Pressure	>2
Match Simulation	Handball	Effective	Pressure	<2
Match Simulation	Handball	Ineffective	Pressure	<2
Match Simulation	Handball	Ineffective	Pressure	<2
Match Simulation	Kick	Effective	Pressure	<2
Match Simulation	Handball	Effective	Pressure	<2
Match Simulation	Handball	Effective	Pressure	<2
Match Simulation	Handball	Effective	Pressure	>2
Match Simulation	Kick	Effective	Pressure	>2
Match Simulation	Handball	Effective	Pressure	<2
Match Simulation	Kick	Ineffective	Pressure	>2
Match Simulation	Handball	Effective	No Pressure	<2
Match Simulation	Handball	Effective	Pressure	<2
Match Simulation	Handball	Effective	No Pressure	<2
Match Simulation	Kick	Ineffective	Pressure	<2
Match Simulation	Handball	Effective	Pressure	>2
Match Simulation	Kick	Ineffective	Pressure	<2
Match Simulation	Handball	Effective	Pressure	>2
Match Simulation	Kick	Effective	No Pressure	<2
Match Simulation	Kick	Effective	No Pressure	>2
Match Simulation	Handball	Ineffective	Pressure	<2
Match Simulation	Kick	Effective	No Pressure	>2
Match Simulation	Handball	Effective	No Pressure	<2
Match Simulation	Handball	Ineffective	Pressure	<2
Match Simulation	Handball	Effective	Pressure	<2
Match Simulation	Handball	Effective	Pressure	<2
Match Simulation	Kick	Effective	No Pressure	<2
Match Simulation	Handball	Effective	No Pressure	<2
Match Simulation	Kick	Ineffective	No Pressure	>2
Match Simulation	Handball	Effective	No Pressure	>2
Match Simulation	Kick	Effective	No Pressure	>2
Match Simulation	Kick	Ineffective	Pressure	>2
Match Simulation	Kick	Effective	No Pressure	>2
Match Simulation	Kick	Effective	No Pressure	>2
Match Simulation	Kick	Ineffective	No Pressure	>2
Match Simulation	Handball	Effective	Pressure	<2
Match Simulation	Handball	Effective	No Pressure	<2
Match Simulation	Kick	Effective	No Pressure	<2
Match Simulation	Kick	Effective	No Pressure	<2
Match Simulation	Kick	Effective	Pressure	<2
Match Simulation	Handball	Ineffective	Pressure	<2
Match Simulation	Handball	Ineffective	Pressure	<2
Match Simulation	Handball	Ineffective	Pressure	<2
Match Simulation	Kick	Ineffective	No Pressure	<2
Match Simulation	Kick	Effective	No Pressure	>2
Match Simulation	Handball	Ineffective	Pressure	<2
Match Simulation	Kick	Effective	No Pressure	<2
Match Simulation	Kick	Ineffective	Pressure	<2
Match Simulation	Kick	Ineffective	Pressure	<2
Match Simulation	Handball	Ineffective	Pressure	>2
Match Simulation	Kick	Effective	No Pressure	<2
Match Simulation	Handball	Ineffective	Pressure	<2
Match Simulation	Handball	Effective	Pressure	<2
Match Simulation	Kick	Effective	Pressure	<2
Match Simulation	Handball	Ineffective	Pressure	>2
Match Simulation	Handball	Effective	Pressure	<2
Match Simulation	Handball	Effective	Pressure	<2
Match Simulation	Kick	Ineffective	No Pressure	<2
Match Simulation	Handball	Effective	Pressure	<2
Match Simulation	Kick	Effective	Pressure	>2
Match Simulation	Kick	Ineffective	No Pressure	>2
Match Simulation	Kick	Effective	No Pressure	>2
Match Simulation	Kick	Effective	Pressure	>2
Match Simulation	Kick	Effective	No Pressure	>2
Match Simulation	Handball	Effective	Pressure	<2
Match Simulation	Kick	Ineffective	Pressure	>2
Match Simulation	Kick	Ineffective	No Pressure	>2
Match Simulation	Kick	Effective	No Pressure	<2
Match Simulation	Kick	Ineffective	No Pressure	>2
Match Simulation	Kick	Ineffective	No Pressure	>2
Match Simulation	Handball	Effective	Pressure	<2
Match Simulation	Kick	Ineffective	No Pressure	<2
Match Simulation	Handball	Effective	No Pressure	>2
Match Simulation	Kick	Effective	No Pressure	>2
Match Simulation	Handball	Effective	No Pressure	>2
Match Simulation	Handball	Effective	Pressure	<2
Match Simulation	Handball	Ineffective	Pressure	<2
Match Simulation	Kick	Ineffective	Pressure	<2
Match Simulation	Handball	Effective	Pressure	<2
Match Simulation	Kick	Effective	Pressure	<2
Match Simulation	Kick	Effective	No Pressure	>2
Match Simulation	Handball	Effective	No Pressure	<2
Match Simulation	Kick	Ineffective	Pressure	<2
Match Simulation	Handball	Ineffective	Pressure	>2
Match Simulation	Kick	Ineffective	Pressure	<2
Match Simulation	Handball	Effective	Pressure	<2
Match Simulation	Handball	Ineffective	Pressure	<2
Match Simulation	Handball	Effective	Pressure	<2
Match Simulation	Handball	Effective	Pressure	<2
Match Simulation	Handball	Ineffective	Pressure	<2
Match Simulation	Handball	Effective	Pressure	<2
Match Simulation	Kick	Effective	No Pressure	<2
Match Simulation	Handball	Effective	Pressure	<2
Match Simulation	Kick	Effective	No Pressure	>2
Match Simulation	Handball	Effective	No Pressure	>2
Match Simulation	Handball	Effective	Pressure	>2
Match Simulation	Handball	Effective	Pressure	<2
Match Simulation	Handball	Effective	Pressure	<2
Match Simulation	Kick	Effective	No Pressure	<2
Match Simulation	Handball	Effective	Pressure	<2
Match Simulation	Handball	Effective	No Pressure	>2
Match Simulation	Kick	Effective	Pressure	<2
Match Simulation	Handball	Effective	Pressure	<2
Match Simulation	Kick	Ineffective	Pressure	<2
Match Simulation	Handball	Effective	Pressure	<2
Match Simulation	Handball	Effective	Pressure	<2
Match Simulation	Kick	Effective	Pressure	<2
Match Simulation	Kick	Ineffective	Pressure	>2
Match Simulation	Kick	Effective	No Pressure	>2
Match Simulation	Kick	Ineffective	Pressure	<2
Match Simulation	Kick	Effective	No Pressure	<2
Match Simulation	Kick	Ineffective	No Pressure	>2
Match Simulation	Handball	Effective	Pressure	<2
Match Simulation	Kick	Effective	No Pressure	<2
Match Simulation	Kick	Effective	No Pressure	>2
Match Simulation	Kick	Ineffective	No Pressure	>2
Match Simulation	Kick	Ineffective	No Pressure	>2
Match Simulation	Handball	Effective	Pressure	<2
Match Simulation	Kick	Ineffective	Pressure	<2
Match Simulation	Kick	Effective	No Pressure	>2
Match Simulation	Kick	Effective	No Pressure	>2
Match Simulation	Kick	Effective	No Pressure	>2
Match Simulation	Kick	Effective	No Pressure	>2
Match Simulation	Kick	Effective	No Pressure	>2
Match Simulation	Kick	Effective	No Pressure	>2
Match Simulation	Kick	Effective	No Pressure	>2
Match Simulation	Kick	Ineffective	No Pressure	>2
Match Simulation	Handball	Effective	Pressure	<2
Match Simulation	Handball	Effective	No Pressure	<2
Match Simulation	Handball	Effective	Pressure	<2
Match Simulation	Handball	Effective	No Pressure	<2
Match Simulation	Handball	Effective	Pressure	<2
Match Simulation	Handball	Effective	Pressure	<2
Match Simulation	Handball	Effective	Pressure	<2
Match Simulation	Handball	Effective	No Pressure	<2
Match Simulation	Kick	Effective	Pressure	>2
Match Simulation	Kick	Effective	Pressure	<2
Match Simulation	Kick	Effective	No Pressure	>2
Match Simulation	Handball	Ineffective	Pressure	<2
Match Simulation	Handball	Effective	No Pressure	<2
Match Simulation	Kick	Effective	Pressure	>2
Match Simulation	Kick	Effective	Pressure	>2
Match Simulation	Kick	Effective	No Pressure	<2
Match Simulation	Kick	Ineffective	No Pressure	>2
Match Simulation	Kick	Effective	No Pressure	<2
Match Simulation	Kick	Effective	Pressure	<2
Match Simulation	Handball	Effective	Pressure	<2
Match Simulation	Kick	Effective	Pressure	>2
Match Simulation	Handball	Effective	Pressure	<2
Match Simulation	Kick	Ineffective	Pressure	<2
Match Simulation	Kick	Ineffective	Pressure	<2
Match Simulation	Kick	Ineffective	Pressure	>2
Match Simulation	Handball	Effective	Pressure	<2
Match Simulation	Handball	Effective	Pressure	<2
Match Simulation	Handball	Effective	No Pressure	<2
Match Simulation	Kick	Effective	Pressure	<2
Match Simulation	Handball	Effective	No Pressure	<2
Match Simulation	Kick	Effective	No Pressure	>2
Match Simulation	Kick	Effective	No Pressure	>2
Match Simulation	Handball	Effective	Pressure	<2
Match Simulation	Handball	Effective	Pressure	<2
Match Simulation	Kick	Effective	Pressure	<2
Match Simulation	Kick	Ineffective	Pressure	>2
Match Simulation	Kick	Ineffective	No Pressure	>2
Match Simulation	Handball	Effective	Pressure	<2
Match Simulation	Kick	Ineffective	Pressure	<2
Match Simulation	Handball	Effective	Pressure	>2
Match Simulation	Kick	Effective	Pressure	<2
Match Simulation	Kick	Effective	No Pressure	<2
Match Simulation	Kick	Ineffective	Pressure	<2
Match Simulation	Kick	Effective	Pressure	>2
Match Simulation	Kick	Effective	Pressure	>2
Match Simulation	Kick	Ineffective	Pressure	>2
Match Simulation	Handball	Effective	No Pressure	>2
Match Simulation	Kick	Effective	No Pressure	<2
Match Simulation	Handball	Effective	Pressure	<2
Match Simulation	Handball	Effective	Pressure	>2
Match Simulation	Kick	Ineffective	Pressure	<2
Match Simulation	Handball	Effective	Pressure	<2
Match Simulation	Handball	Effective	Pressure	<2
Match Simulation	Kick	Ineffective	Pressure	>2
Match Simulation	Handball	Effective	Pressure	<2
Match Simulation	Handball	Effective	Pressure	<2
Match Simulation	Kick	Ineffective	Pressure	>2
Match Simulation	Kick	Effective	No Pressure	>2
Match Simulation	Kick	Effective	Pressure	>2
Match Simulation	Kick	Ineffective	Pressure	>2
Match Simulation	Handball	Effective	Pressure	<2
Match Simulation	Kick	Effective	Pressure	<2
Match Simulation	Kick	Ineffective	Pressure	>2
Match Simulation	Kick	Effective	No Pressure	>2
Match Simulation	Kick	Ineffective	Pressure	<2
Match Simulation	Kick	Effective	Pressure	>2
Match Simulation	Handball	Effective	Pressure	<2
Match Simulation	Handball	Effective	Pressure	<2
Match Simulation	Handball	Ineffective	Pressure	<2
Match Simulation	Handball	Effective	Pressure	<2
Match Simulation	Handball	Effective	No Pressure	<2
Match Simulation	Handball	Ineffective	Pressure	<2
Match Simulation	Handball	Effective	Pressure	<2
Match Simulation	Kick	Ineffective	Pressure	<2
Match Simulation	Kick	Effective	Pressure	>2
Match Simulation	Kick	Effective	Pressure	<2
Match Simulation	Handball	Effective	Pressure	<2
Match Simulation	Handball	Ineffective	Pressure	<2
Match Simulation	Handball	Effective	Pressure	<2
Match Simulation	Handball	Ineffective	Pressure	>2
Match Simulation	Kick	Effective	No Pressure	>2
Match Simulation	Kick	Ineffective	Pressure	<2
Match Simulation	Kick	Effective	Pressure	<2
Match Simulation	Kick	Ineffective	Pressure	<2
Match Simulation	Kick	Effective	No Pressure	<2
Match Simulation	Kick	Ineffective	No Pressure	>2
Match Simulation	Kick	Effective	Pressure	<2
Match Simulation	Kick	Effective	Pressure	<2
Match Simulation	Handball	Effective	Pressure	<2
Match Simulation	Handball	Effective	Pressure	<2
Match Simulation	Kick	Effective	Pressure	<2
Match Simulation	Kick	Effective	Pressure	>2
Match Simulation	Handball	Effective	Pressure	<2
Match Simulation	Handball	Ineffective	Pressure	<2
Match Simulation	Handball	Effective	Pressure	<2
Match Simulation	Kick	Effective	Pressure	<2
Match Simulation	Kick	Effective	Pressure	>2
Match Simulation	Handball	Ineffective	Pressure	<2
Match Simulation	Kick	Ineffective	Pressure	<2
Match Simulation	Kick	Effective	Pressure	<2
Match Simulation	Kick	Effective	Pressure	<2
Match Simulation	Kick	Effective	Pressure	>2
Match Simulation	Handball	Ineffective	Pressure	<2
Match Simulation	Handball	Effective	Pressure	<2
Match Simulation	Kick	Ineffective	Pressure	<2
Match Simulation	Kick	Ineffective	Pressure	>2
Match Simulation	Kick	Effective	Pressure	>2
Match Simulation	Kick	Ineffective	Pressure	>2
Match Simulation	Kick	Ineffective	No Pressure	>2
Match Simulation	Kick	Effective	Pressure	>2
Match Simulation	Kick	Ineffective	Pressure	>2
Match Simulation	Handball	Ineffective	Pressure	<2
Match Simulation	Handball	Effective	Pressure	<2
Match Simulation	Kick	Effective	Pressure	<2
Match Simulation	Kick	Effective	Pressure	>2
Match Simulation	Handball	Effective	Pressure	<2
Match Simulation	Handball	Effective	Pressure	>2
Match Simulation	Handball	Effective	Pressure	<2
Match Simulation	Kick	Effective	Pressure	<2
Match Simulation	Kick	Ineffective	Pressure	>2
Match Simulation	Handball	Effective	Pressure	<2
Match Simulation	Kick	Effective	Pressure	<2
Match Simulation	Handball	Effective	Pressure	>2
Match Simulation	Kick	Effective	Pressure	<2
Match Simulation	Handball	Effective	Pressure	<2
Match Simulation	Kick	Ineffective	No Pressure	<2
Match Simulation	Kick	Ineffective	Pressure	<2
Match Simulation	Handball	Ineffective	Pressure	<2
Match Simulation	Handball	Effective	No Pressure	<2
Match Simulation	Handball	Effective	No Pressure	>2
Match Simulation	Kick	Effective	Pressure	<2
Match Simulation	Kick	Effective	Pressure	<2
Match Simulation	Kick	Effective	Pressure	>2
Match Simulation	Kick	Ineffective	Pressure	<2
Match Simulation	Kick	Effective	Pressure	<2
Match Simulation	Kick	Effective	Pressure	>2
Match Simulation	Handball	Effective	Pressure	<2
Match Simulation	Kick	Ineffective	Pressure	>2
Match Simulation	Handball	Effective	Pressure	<2
Match Simulation	Kick	Effective	Pressure	<2
Match Simulation	Kick	Effective	Pressure	>2
Match Simulation	Handball	Effective	Pressure	<2
Match Simulation	Kick	Effective	Pressure	<2
Match Simulation	Kick	Effective	Pressure	<2
Match Simulation	Handball	Effective	Pressure	<2
Match Simulation	Handball	Effective	No Pressure	<2
Match Simulation	Handball	Effective	Pressure	<2
Match Simulation	Kick	Ineffective	Pressure	<2
Match Simulation	Kick	Effective	Pressure	>2
Match Simulation	Kick	Effective	Pressure	>2
Match Simulation	Handball	Effective	Pressure	<2
Match Simulation	Handball	Ineffective	No Pressure	<2
Match Simulation	Kick	Effective	Pressure	>2
Match Simulation	Handball	Effective	No Pressure	<2
Match Simulation	Handball	Effective	Pressure	<2
Match Simulation	Kick	Effective	Pressure	<2
Match Simulation	Handball	Effective	Pressure	<2
Match Simulation	Kick	Ineffective	Pressure	>2
Match Simulation	Handball	Effective	Pressure	<2
Match Simulation	Kick	Ineffective	Pressure	<2
Match Simulation	Kick	Effective	Pressure	>2
Match Simulation	Kick	Effective	Pressure	<2
Match Simulation	Kick	Effective	No Pressure	>2
Match Simulation	Kick	Effective	Pressure	>2
Match Simulation	Kick	Effective	No Pressure	<2
Match Simulation	Kick	Effective	No Pressure	<2
Match Simulation	Kick	Effective	Pressure	>2
Match Simulation	Kick	Effective	Pressure	<2
Match Simulation	Handball	Effective	Pressure	<2
Match Simulation	Kick	Ineffective	Pressure	<2
Match Simulation	Handball	Effective	No Pressure	<2
Match Simulation	Handball	Effective	Pressure	<2
Match Simulation	Kick	Effective	Pressure	<2
Match Simulation	Handball	Effective	Pressure	<2
Match Simulation	Kick	Ineffective	Pressure	>2
Match Simulation	Kick	Ineffective	Pressure	>2
Match Simulation	Handball	Effective	Pressure	<2
Match Simulation	Handball	Effective	Pressure	<2
Match Simulation	Handball	Effective	Pressure	<2
Match Simulation	Kick	Ineffective	Pressure	<2
Match Simulation	Kick	Effective	Pressure	<2
Match Simulation	Kick	Effective	Pressure	<2
Match Simulation	Kick	Effective	Pressure	>2
Match Simulation	Handball	Effective	Pressure	<2
Match Simulation	Handball	Effective	Pressure	<2
Match Simulation	Kick	Ineffective	Pressure	<2
Match Simulation	Handball	Effective	Pressure	<2
Match Simulation	Kick	Ineffective	Pressure	<2
Match Simulation	Kick	Ineffective	Pressure	<2
Match Simulation	Handball	Effective	No Pressure	<2
Match Simulation	Kick	Ineffective	Pressure	<2
Match Simulation	Kick	Effective	Pressure	<2
Match Simulation	Handball	Effective	Pressure	<2
Match Simulation	Kick	Effective	Pressure	<2
Match Simulation	Kick	Effective	Pressure	>2
Match Simulation	Handball	Ineffective	Pressure	<2
Match Simulation	Handball	Ineffective	Pressure	<2
Match Simulation	Handball	Effective	No Pressure	<2
Match Simulation	Handball	Effective	Pressure	<2
Match Simulation	Kick	Ineffective	Pressure	<2
Match Simulation	Handball	Effective	Pressure	<2
Match Simulation	Kick	Effective	Pressure	<2
Match Simulation	Kick	Effective	Pressure	<2
Match Simulation	Kick	Effective	Pressure	>2
Match Simulation	Handball	Effective	Pressure	>2
Match Simulation	Handball	Effective	Pressure	<2
Match Simulation	Kick	Effective	Pressure	<2
Match Simulation	Kick	Ineffective	Pressure	<2
Match Simulation	Kick	Ineffective	Pressure	<2
Match Simulation	Handball	Effective	Pressure	<2
Match Simulation	Handball	Effective	No Pressure	<2
Match Simulation	Kick	Effective	Pressure	<2
Match Simulation	Kick	Effective	Pressure	<2
Match Simulation	Handball	Effective	Pressure	>2
Match Simulation	Handball	Effective	Pressure	<2
Match Simulation	Kick	Ineffective	Pressure	<2
Match Simulation	Handball	Effective	Pressure	<2
Match Simulation	Kick	Ineffective	Pressure	<2
Match Simulation	Kick	Ineffective	Pressure	<2
Match Simulation	Handball	Effective	Pressure	<2
Match Simulation	Kick	Ineffective	Pressure	<2
Match Simulation	Kick	Ineffective	Pressure	<2
Match Simulation	Handball	Effective	Pressure	<2
Match Simulation	Kick	Ineffective	No Pressure	>2
Match Simulation	Kick	Effective	Pressure	>2
Match Simulation	Handball	Effective	Pressure	<2
Match Simulation	Kick	Effective	Pressure	<2
Match Simulation	Handball	Ineffective	Pressure	<2
Match Simulation	Kick	Effective	Pressure	<2
Match Simulation	Kick	Ineffective	Pressure	<2
Match Simulation	Handball	Effective	Pressure	>2
Match Simulation	Handball	Effective	Pressure	<2
Match Simulation	Kick	Effective	Pressure	<2
Match Simulation	Handball	Effective	Pressure	<2
Match Simulation	Handball	Effective	Pressure	<2
Match Simulation	Kick	Effective	Pressure	>2
Match Simulation	Handball	Effective	Pressure	<2
Match Simulation	Kick	Effective	Pressure	<2
Match Simulation	Kick	Ineffective	Pressure	>2
Match Simulation	Kick	Ineffective	Pressure	>2
Match Simulation	Kick	Effective	No Pressure	<2
Match Simulation	Handball	Effective	Pressure	<2
Match Simulation	Handball	Effective	Pressure	>2
Match Simulation	Handball	Effective	No Pressure	<2
Match Simulation	Kick	Effective	Pressure	<2
Match Simulation	Handball	Effective	No Pressure	<2
Match Simulation	Kick	Ineffective	Pressure	<2
Match Simulation	Kick	Effective	Pressure	>2
Match Simulation	Kick	Effective	Pressure	>2
Match Simulation	Handball	Effective	Pressure	<2
Match Simulation	Kick	Ineffective	Pressure	>2
Match Simulation	Handball	Effective	Pressure	>2
Match Simulation	Kick	Effective	Pressure	>2
Match Simulation	Handball	Effective	Pressure	<2
Match Simulation	Kick	Ineffective	Pressure	<2
Match Simulation	Handball	Ineffective	Pressure	<2
Match Simulation	Kick	Ineffective	Pressure	<2
Match Simulation	Handball	Ineffective	Pressure	<2
Match Simulation	Kick	Ineffective	Pressure	<2
Match Simulation	Handball	Effective	Pressure	<2
Match Simulation	Handball	Ineffective	Pressure	<2
Match Simulation	Handball	Effective	Pressure	<2
Match Simulation	Handball	Effective	Pressure	<2
Match Simulation	Kick	Ineffective	Pressure	>2
Match Simulation	Kick	Effective	Pressure	>2
Match Simulation	Handball	Effective	No Pressure	<2
Match Simulation	Kick	Ineffective	Pressure	<2
Match Simulation	Handball	Effective	Pressure	<2
Match Simulation	Kick	Effective	No Pressure	<2
Match Simulation	Handball	Effective	Pressure	<2
Match Simulation	Kick	Effective	Pressure	<2
Match Simulation	Handball	Effective	No Pressure	<2
Match Simulation	Kick	Ineffective	Pressure	>2
Match Simulation	Handball	Effective	Pressure	<2
Match Simulation	Kick	Effective	Pressure	<2
Match Simulation	Kick	Effective	No Pressure	>2
Match Simulation	Handball	Effective	Pressure	<2
Match Simulation	Handball	Effective	Pressure	<2
Match Simulation	Kick	Ineffective	Pressure	<2
Match Simulation	Handball	Effective	Pressure	<2
Match Simulation	Kick	Ineffective	Pressure	<2
Match Simulation	Handball	Effective	Pressure	<2
Match Simulation	Kick	Effective	No Pressure	<2
Match Simulation	Kick	Effective	No Pressure	>2
Match Simulation	Kick	Effective	No Pressure	>2
Match Simulation	Handball	Effective	Pressure	<2
Match Simulation	Handball	Effective	Pressure	<2
Match Simulation	Handball	Ineffective	Pressure	<2
Match Simulation	Kick	Ineffective	Pressure	<2
Match Simulation	Handball	Ineffective	Pressure	<2
Match Simulation	Kick	Effective	No Pressure	>2
Match Simulation	Kick	Effective	No Pressure	>2
Match Simulation	Handball	Ineffective	Pressure	>2
Match Simulation	Kick	Effective	No Pressure	<2
Match Simulation	Kick	Ineffective	Pressure	>2
Match Simulation	Handball	Effective	No Pressure	<2
Match Simulation	Handball	Effective	Pressure	<2
Match Simulation	Handball	Effective	No Pressure	<2
Match Simulation	Kick	Effective	No Pressure	>2
Match Simulation	Handball	Effective	Pressure	<2
Match Simulation	Kick	Ineffective	No Pressure	<2
Match Simulation	Handball	Effective	No Pressure	<2
Match Simulation	Kick	Effective	Pressure	>2
Match Simulation	Handball	Ineffective	Pressure	<2
Match Simulation	Kick	Effective	No Pressure	<2
Match Simulation	Handball	Effective	Pressure	<2
Match Simulation	Kick	Ineffective	Pressure	>2
Match Simulation	Handball	Ineffective	No Pressure	<2
Match Simulation	Kick	Effective	Pressure	<2
Match Simulation	Kick	Effective	Pressure	<2
Match Simulation	Kick	Ineffective	No Pressure	<2
Match Simulation	Handball	Effective	No Pressure	<2
Match Simulation	Kick	Effective	No Pressure	>2
Match Simulation	Kick	Effective	No Pressure	>2
Match Simulation	Handball	Ineffective	Pressure	<2
Match Simulation	Handball	Effective	Pressure	<2
Match Simulation	Handball	Ineffective	Pressure	<2
Match Simulation	Handball	Effective	Pressure	<2
Match Simulation	Kick	Ineffective	Pressure	>2
Match Simulation	Handball	Ineffective	Pressure	<2
Match Simulation	Handball	Effective	Pressure	<2
Match Simulation	Handball	Effective	No Pressure	>2
Match Simulation	Kick	Ineffective	Pressure	<2
Match Simulation	Kick	Ineffective	Pressure	<2
Match Simulation	Handball	Effective	No Pressure	>2
Match Simulation	Handball	Ineffective	Pressure	>2
Match Simulation	Kick	Effective	No Pressure	<2
Match Simulation	Kick	Ineffective	No Pressure	>2
Match Simulation	Handball	Effective	Pressure	<2
Match Simulation	Kick	Ineffective	Pressure	<2
Match Simulation	Handball	Effective	Pressure	<2
Match Simulation	Handball	Effective	No Pressure	<2
Match Simulation	Kick	Effective	No Pressure	<2
Match Simulation	Handball	Ineffective	Pressure	<2
Match Simulation	Handball	Effective	Pressure	<2
Match Simulation	Handball	Effective	Pressure	<2
Match Simulation	Kick	Effective	Pressure	<2
Match Simulation	Handball	Effective	Pressure	<2
Match Simulation	Kick	Effective	No Pressure	<2
Match Simulation	Kick	Effective	No Pressure	<2
Match Simulation	Handball	Effective	No Pressure	<2
Match Simulation	Kick	Ineffective	No Pressure	<2
Match Simulation	Handball	Effective	No Pressure	>2
Match Simulation	Handball	Effective	Pressure	<2
Match Simulation	Handball	Effective	Pressure	<2
Match Simulation	Kick	Ineffective	No Pressure	<2
Match Simulation	Kick	Effective	No Pressure	<2
Match Simulation	Kick	Ineffective	No Pressure	>2
Match Simulation	Kick	Effective	Pressure	<2
Match Simulation	Kick	Ineffective	No Pressure	>2
Match Simulation	Handball	Ineffective	Pressure	<2
Match Simulation	Handball	Effective	No Pressure	<2
Match Simulation	Kick	Effective	No Pressure	>2
Match Simulation	Kick	Effective	No Pressure	>2
Match Simulation	Handball	Effective	No Pressure	<2
Match Simulation	Kick	Effective	Pressure	<2
Match Simulation	Handball	Effective	No Pressure	<2
Match Simulation	Kick	Effective	No Pressure	>2
Match Simulation	Handball	Effective	No Pressure	<2
Match Simulation	Kick	Effective	No Pressure	<2
Match Simulation	Kick	Ineffective	Pressure	<2
Match Simulation	Handball	Effective	Pressure	>2
Match Simulation	Handball	Ineffective	Pressure	<2
Match Simulation	Kick	Ineffective	No Pressure	<2
Match Simulation	Handball	Effective	Pressure	>2
Match Simulation	Handball	Effective	Pressure	<2
Match Simulation	Kick	Effective	Pressure	>2
Match Simulation	Handball	Effective	Pressure	<2
Match Simulation	Kick	Effective	Pressure	>2
Match Simulation	Handball	Effective	Pressure	<2
Match Simulation	Kick	Ineffective	Pressure	<2
Match Simulation	Handball	Effective	Pressure	<2
Match Simulation	Kick	Ineffective	No Pressure	<2
Match Simulation	Handball	Effective	No Pressure	<2
Match Simulation	Kick	Ineffective	Pressure	<2
Match Simulation	Handball	Effective	No Pressure	<2
Match Simulation	Handball	Effective	No Pressure	<2
Match Simulation	Handball	Effective	Pressure	<2
Match Simulation	Kick	Effective	No Pressure	>2
Match Simulation	Kick	Effective	No Pressure	>2
Match Simulation	Kick	Effective	No Pressure	<2
Match Simulation	Handball	Effective	Pressure	<2
Match Simulation	Kick	Ineffective	No Pressure	>2
Match Simulation	Handball	Effective	No Pressure	<2
Match Simulation	Kick	Effective	No Pressure	>2
Match Simulation	Handball	Effective	No Pressure	<2
Match Simulation	Handball	Effective	Pressure	>2
Match Simulation	Handball	Effective	Pressure	>2
Match Simulation	Handball	Ineffective	Pressure	>2
Match Simulation	Kick	Ineffective	No Pressure	<2
Match Simulation	Handball	Effective	Pressure	<2
Match Simulation	Kick	Effective	Pressure	<2
Match Simulation	Kick	Effective	No Pressure	<2
Match Simulation	Kick	Effective	No Pressure	<2
Match Simulation	Handball	Effective	No Pressure	<2
Match Simulation	Handball	Effective	Pressure	<2
Match Simulation	Kick	Effective	No Pressure	<2
Match Simulation	Handball	Effective	Pressure	<2
Match Simulation	Kick	Ineffective	No Pressure	>2
Match Simulation	Handball	Effective	Pressure	<2
Match Simulation	Handball	Effective	No Pressure	<2
Match Simulation	Kick	Effective	No Pressure	>2
Match Simulation	Handball	Effective	Pressure	<2
Match Simulation	Kick	Ineffective	No Pressure	<2
Match Simulation	Kick	Effective	No Pressure	>2
Match Simulation	Kick	Ineffective	No Pressure	<2
Match Simulation	Kick	Ineffective	No Pressure	>2
Match Simulation	Handball	Ineffective	Pressure	>2
Match Simulation	Handball	Effective	Pressure	<2
Match Simulation	Handball	Effective	Pressure	<2
Match Simulation	Kick	Ineffective	Pressure	<2
Match Simulation	Kick	Effective	No Pressure	<2
Match Simulation	Kick	Effective	No Pressure	>2
Match Simulation	Handball	Effective	No Pressure	<2
Match Simulation	Kick	Ineffective	No Pressure	>2
Match Simulation	Handball	Effective	Pressure	<2
Match Simulation	Kick	Effective	Pressure	<2
Match Simulation	Kick	Effective	No Pressure	>2
Match Simulation	Kick	Effective	No Pressure	>2
Match Simulation	Kick	Effective	No Pressure	>2
Match Simulation	Handball	Effective	Pressure	>2
Match Simulation	Handball	Effective	Pressure	>2
Match Simulation	Kick	Ineffective	No Pressure	>2
Match Simulation	Handball	Effective	No Pressure	<2
Match Simulation	Kick	Effective	No Pressure	>2
Match Simulation	Kick	Effective	Pressure	<2
Match Simulation	Kick	Effective	No Pressure	>2
Match Simulation	Handball	Effective	Pressure	>2
Match Simulation	Handball	Effective	No Pressure	<2
Match Simulation	Kick	Ineffective	No Pressure	<2
Match Simulation	Kick	Ineffective	No Pressure	>2
Match Simulation	Handball	Effective	No Pressure	<2
Match Simulation	Kick	Effective	No Pressure	>2
Match Simulation	Kick	Effective	No Pressure	>2
Match Simulation	Kick	Ineffective	Pressure	<2
Match Simulation	Handball	Effective	No Pressure	<2
Match Simulation	Handball	Effective	Pressure	>2
Match Simulation	Kick	Ineffective	Pressure	<2
Match Simulation	Handball	Effective	No Pressure	>2
Match Simulation	Handball	Effective	No Pressure	<2
Match Simulation	Handball	Effective	Pressure	<2
Match Simulation	Kick	Effective	No Pressure	>2
Match Simulation	Handball	Effective	Pressure	<2
Match Simulation	Handball	Effective	Pressure	<2
Match Simulation	Handball	Effective	No Pressure	<2
Match Simulation	Kick	Ineffective	Pressure	<2
Match Simulation	Kick	Effective	No Pressure	<2
Match Simulation	Kick	Effective	No Pressure	>2
Match Simulation	Handball	Effective	No Pressure	>2
Match Simulation	Kick	Ineffective	No Pressure	>2
Match Simulation	Handball	Effective	Pressure	>2
Match Simulation	Kick	Effective	Pressure	<2
Match Simulation	Kick	Ineffective	Pressure	>2
Match Simulation	Handball	Effective	No Pressure	<2
Match Simulation	Kick	Ineffective	No Pressure	>2
Match Simulation	Handball	Effective	No Pressure	<2
Match Simulation	Kick	Ineffective	No Pressure	<2
Match Simulation	Handball	Effective	No Pressure	<2
Match Simulation	Handball	Ineffective	Pressure	<2
Match Simulation	Kick	Ineffective	No Pressure	<2
Match Simulation	Handball	Effective	Pressure	>2
Match Simulation	Handball	Effective	No Pressure	<2
Match Simulation	Kick	Effective	No Pressure	>2
Match Simulation	Handball	Effective	No Pressure	<2
Match Simulation	Kick	Effective	No Pressure	>2
Match Simulation	Handball	Effective	Pressure	<2
Match Simulation	Handball	Effective	Pressure	<2
Match Simulation	Handball	Effective	No Pressure	<2
Match Simulation	Kick	Ineffective	Pressure	>2
Match Simulation	Kick	Effective	No Pressure	>2
Match Simulation	Handball	Effective	No Pressure	>2
Match Simulation	Kick	Effective	Pressure	<2
Match Simulation	Kick	Ineffective	No Pressure	>2
Match Simulation	Handball	Effective	Pressure	>2
Match Simulation	Kick	Effective	Pressure	<2
Match Simulation	Kick	Effective	No Pressure	>2
Match Simulation	Kick	Ineffective	Pressure	<2
Match Simulation	Handball	Effective	Pressure	<2
Match Simulation	Handball	Effective	Pressure	<2
Match Simulation	Kick	Effective	No Pressure	<2
Match Simulation	Kick	Ineffective	No Pressure	>2
Match Simulation	Handball	Ineffective	Pressure	<2
Match Simulation	Handball	Effective	No Pressure	<2
Match Simulation	Kick	Effective	No Pressure	<2
Match Simulation	Handball	Effective	No Pressure	<2
Match Simulation	Handball	Effective	No Pressure	<2
Match Simulation	Handball	Ineffective	Pressure	>2
Match Simulation	Kick	Ineffective	No Pressure	>2
Match Simulation	Handball	Effective	Pressure	<2
Match Simulation	Kick	Ineffective	Pressure	<2
Match Simulation	Handball	Effective	No Pressure	<2
Match Simulation	Handball	Effective	Pressure	<2
Match Simulation	Kick	Effective	No Pressure	>2
Match Simulation	Handball	Effective	Pressure	<2
Match Simulation	Handball	Effective	Pressure	<2
Match Simulation	Handball	Effective	Pressure	<2
Match Simulation	Kick	Ineffective	No Pressure	>2
Match Simulation	Handball	Effective	Pressure	<2
Match Simulation	Kick	Ineffective	No Pressure	<2
Match Simulation	Handball	Effective	No Pressure	<2
Match Simulation	Handball	Effective	Pressure	<2
Match Simulation	Kick	Ineffective	No Pressure	>2
Match Simulation	Kick	Effective	Pressure	<2
Match Simulation	Kick	Effective	No Pressure	>2
Match Simulation	Kick	Effective	No Pressure	<2
Match Simulation	Kick	Effective	No Pressure	<2
Match Simulation	Handball	Effective	No Pressure	<2
Match Simulation	Handball	Effective	Pressure	<2
Match Simulation	Handball	Effective	Pressure	<2
Match Simulation	Kick	Effective	No Pressure	<2
Match Simulation	Kick	Effective	No Pressure	<2
Match Simulation	Handball	Effective	Pressure	<2
Match Simulation	Kick	Ineffective	Pressure	<2
Match Simulation	Handball	Effective	No Pressure	<2
Match Simulation	Kick	Ineffective	No Pressure	<2
Match Simulation	Kick	Effective	Pressure	<2
Match Simulation	Kick	Ineffective	No Pressure	>2
Match Simulation	Handball	Effective	Pressure	<2
Match Simulation	Handball	Effective	Pressure	<2
Match Simulation	Handball	Effective	Pressure	<2
Match Simulation	Kick	Ineffective	No Pressure	>2
Match Simulation	Kick	Ineffective	No Pressure	>2
Match Simulation	Kick	Effective	Pressure	<2
Match Simulation	Kick	Ineffective	No Pressure	>2
Match Simulation	Handball	Effective	No Pressure	<2
Match Simulation	Kick	Effective	No Pressure	<2
Match Simulation	Handball	Effective	Pressure	<2
Match Simulation	Handball	Effective	No Pressure	<2
Match Simulation	Kick	Ineffective	No Pressure	<2
Match Simulation	Kick	Effective	No Pressure	>2
Match Simulation	Kick	Effective	No Pressure	>2
Match Simulation	Handball	Ineffective	No Pressure	>2
Match Simulation	Kick	Effective	No Pressure	>2
Match Simulation	Kick	Effective	Pressure	>2
Match Simulation	Handball	Effective	Pressure	<2
Match Simulation	Handball	Effective	Pressure	>2
Match Simulation	Kick	Effective	No Pressure	<2
Match Simulation	Handball	Effective	Pressure	<2
Match Simulation	Kick	Effective	No Pressure	<2
Match Simulation	Handball	Effective	Pressure	<2
Match Simulation	Handball	Effective	Pressure	<2
Match Simulation	Handball	Effective	Pressure	<2
Match Simulation	Handball	Effective	Pressure	<2
Match Simulation	Handball	Ineffective	Pressure	<2
Match Simulation	Kick	Ineffective	Pressure	<2
Match Simulation	Handball	Effective	Pressure	<2
Match Simulation	Handball	Effective	No Pressure	<2
Match Simulation	Handball	Effective	Pressure	<2
Match Simulation	Handball	Effective	No Pressure	<2
Match Simulation	Kick	Ineffective	No Pressure	<2
Match Simulation	Handball	Effective	Pressure	<2
Match Simulation	Kick	Effective	Pressure	<2
Match Simulation	Kick	Effective	No Pressure	<2
Match Simulation	Kick	Ineffective	Pressure	>2
Match Simulation	Handball	Effective	Pressure	<2
Match Simulation	Kick	Effective	No Pressure	>2
Match Simulation	Handball	Effective	No Pressure	>2
Match Simulation	Handball	Effective	Pressure	<2
Match Simulation	Handball	Effective	No Pressure	<2
Match Simulation	Kick	Effective	No Pressure	<2
Match Simulation	Kick	Effective	No Pressure	<2
Match Simulation	Handball	Effective	Pressure	<2
Match Simulation	Kick	Ineffective	No Pressure	<2
Match Simulation	Handball	Effective	No Pressure	<2
Match Simulation	Kick	Effective	No Pressure	>2
Match Simulation	Handball	Effective	Pressure	<2
Match Simulation	Handball	Effective	Pressure	<2
Match Simulation	Kick	Effective	No Pressure	<2
Match Simulation	Handball	Effective	Pressure	>2
Match Simulation	Handball	Effective	No Pressure	<2
Match Simulation	Kick	Effective	Pressure	<2
Match Simulation	Kick	Effective	No Pressure	>2
Match Simulation	Handball	Effective	Pressure	<2
Match Simulation	Handball	Effective	Pressure	<2
Match Simulation	Kick	Effective	No Pressure	>2
Match Simulation	Handball	Effective	Pressure	<2
Match Simulation	Handball	Effective	Pressure	>2
Match Simulation	Kick	Effective	No Pressure	>2
Match Simulation	Kick	Ineffective	No Pressure	<2
Match Simulation	Kick	Effective	No Pressure	>2
Match Simulation	Handball	Effective	Pressure	<2
Match Simulation	Kick	Effective	No Pressure	<2
Match Simulation	Handball	Ineffective	No Pressure	<2
Match Simulation	Handball	Effective	Pressure	<2
Match Simulation	Handball	Effective	No Pressure	<2
Match Simulation	Handball	Effective	No Pressure	<2
Match Simulation	Handball	Effective	No Pressure	<2
Match Simulation	Handball	Ineffective	No Pressure	<2
Match Simulation	Handball	Effective	Pressure	<2
Match Simulation	Handball	Effective	Pressure	<2
Match Simulation	Kick	Effective	No Pressure	>2
Match Simulation	Kick	Effective	No Pressure	<2
Match Simulation	Handball	Effective	Pressure	<2
Match Simulation	Handball	Effective	Pressure	<2
Match Simulation	Handball	Effective	No Pressure	>2
Match Simulation	Kick	Effective	No Pressure	>2
Match Simulation	Handball	Effective	Pressure	>2
Match Simulation	Handball	Effective	No Pressure	<2
Match Simulation	Handball	Effective	No Pressure	<2
Match Simulation	Kick	Effective	No Pressure	>2
Match Simulation	Kick	Ineffective	No Pressure	>2
Match Simulation	Kick	Effective	No Pressure	<2
Match Simulation	Handball	Effective	No Pressure	<2
Match Simulation	Handball	Effective	No Pressure	<2
Match Simulation	Handball	Effective	Pressure	<2
Match Simulation	Kick	Effective	No Pressure	<2
Match Simulation	Kick	Effective	No Pressure	<2
Match Simulation	Kick	Effective	No Pressure	>2
Match Simulation	Handball	Effective	Pressure	<2
Match Simulation	Handball	Effective	No Pressure	<2
Match Simulation	Kick	Ineffective	No Pressure	>2
Match Simulation	Handball	Ineffective	Pressure	<2
Match Simulation	Handball	Effective	Pressure	<2
Match Simulation	Kick	Ineffective	Pressure	<2
Match Simulation	Handball	Effective	No Pressure	<2
Match Simulation	Kick	Effective	No Pressure	<2
Match Simulation	Kick	Ineffective	Pressure	>2
Match Simulation	Kick	Effective	No Pressure	<2
Match Simulation	Handball	Effective	Pressure	<2
Match Simulation	Handball	Ineffective	Pressure	<2
Match Simulation	Kick	Effective	No Pressure	<2
Match Simulation	Kick	Ineffective	Pressure	>2
Match Simulation	Kick	Ineffective	Pressure	>2
Match Simulation	Kick	Effective	No Pressure	>2
Match Simulation	Kick	Effective	No Pressure	<2
Match Simulation	Kick	Effective	No Pressure	<2
Match Simulation	Handball	Effective	No Pressure	>2
Match Simulation	Handball	Effective	Pressure	<2
Match Simulation	Handball	Effective	Pressure	<2
Match Simulation	Kick	Effective	No Pressure	>2
Match Simulation	Kick	Effective	No Pressure	>2
Match Simulation	Kick	Ineffective	No Pressure	>2
Match Simulation	Handball	Ineffective	No Pressure	<2
Match Simulation	Kick	Ineffective	Pressure	<2
Match Simulation	Kick	Effective	Pressure	>2
Match Simulation	Handball	Effective	Pressure	<2
Match Simulation	Kick	Ineffective	Pressure	<2
Match Simulation	Handball	Effective	Pressure	<2
Match Simulation	Handball	Ineffective	Pressure	>2
Match Simulation	Handball	Ineffective	Pressure	>2
Match Simulation	Handball	Effective	No Pressure	<2
Match Simulation	Kick	Effective	No Pressure	>2
Match Simulation	Kick	Effective	No Pressure	>2
Match Simulation	Kick	Effective	Pressure	>2
Match Simulation	Kick	Ineffective	No Pressure	>2
Match Simulation	Kick	Effective	Pressure	<2
Match Simulation	Handball	Effective	Pressure	<2
Match Simulation	Kick	Ineffective	No Pressure	<2
Match Simulation	Handball	Ineffective	Pressure	>2
Match Simulation	Kick	Ineffective	Pressure	<2
Match Simulation	Kick	Effective	Pressure	>2
Match Simulation	Kick	Effective	No Pressure	>2
Match Simulation	Handball	Ineffective	No Pressure	<2
Match Simulation	Handball	Effective	Pressure	<2
Match Simulation	Handball	Effective	Pressure	<2
Match Simulation	Kick	Ineffective	No Pressure	>2
Match Simulation	Kick	Effective	No Pressure	>2
Match Simulation	Handball	Effective	No Pressure	<2
Match Simulation	Handball	Ineffective	Pressure	<2
Match Simulation	Handball	Ineffective	Pressure	<2
Match Simulation	Handball	Effective	Pressure	<2
Match Simulation	Handball	Effective	No Pressure	<2
Match Simulation	Kick	Effective	No Pressure	<2
Match Simulation	Kick	Effective	No Pressure	<2
Match Simulation	Kick	Effective	No Pressure	>2
Match Simulation	Handball	Effective	Pressure	<2
Match Simulation	Handball	Ineffective	Pressure	<2
Match Simulation	Kick	Effective	Pressure	<2
Match Simulation	Kick	Ineffective	No Pressure	<2
Match Simulation	Kick	Effective	No Pressure	>2
Match Simulation	Kick	Ineffective	No Pressure	<2
Match Simulation	Kick	Effective	No Pressure	>2
Match Simulation	Kick	Effective	No Pressure	>2
Match Simulation	Kick	Effective	No Pressure	>2
Match Simulation	Handball	Effective	No Pressure	<2
Match Simulation	Kick	Effective	No Pressure	<2
Match Simulation	Kick	Effective	No Pressure	<2
Match Simulation	Kick	Effective	No Pressure	<2
Match Simulation	Kick	Effective	No Pressure	<2
Match Simulation	Kick	Effective	No Pressure	>2
Match Simulation	Kick	Ineffective	No Pressure	<2
Match Simulation	Handball	Ineffective	Pressure	<2
Match Simulation	Kick	Ineffective	No Pressure	<2
Match Simulation	Handball	Effective	No Pressure	<2
Match Simulation	Handball	Effective	No Pressure	<2
Match Simulation	Handball	Effective	Pressure	<2
Match Simulation	Handball	Effective	No Pressure	<2
Match Simulation	Kick	Ineffective	No Pressure	<2
Match Simulation	Kick	Ineffective	Pressure	<2
Match Simulation	Handball	Effective	No Pressure	<2
Match Simulation	Kick	Effective	No Pressure	<2
Match Simulation	Handball	Effective	No Pressure	<2
Match Simulation	Kick	Effective	No Pressure	<2
Match Simulation	Handball	Ineffective	Pressure	<2
Match Simulation	Handball	Ineffective	Pressure	>2
Match Simulation	Kick	Ineffective	No Pressure	<2
Match Simulation	Handball	Effective	Pressure	>2
Match Simulation	Handball	Effective	No Pressure	<2
Match Simulation	Kick	Ineffective	Pressure	<2
Match Simulation	Handball	Ineffective	Pressure	<2
Match Simulation	Kick	Effective	No Pressure	<2
Match Simulation	Kick	Effective	Pressure	<2
Match Simulation	Kick	Ineffective	Pressure	<2
Match Simulation	Kick	Effective	No Pressure	<2
Match Simulation	Kick	Effective	No Pressure	<2
Match Simulation	Kick	Effective	Pressure	<2
Match Simulation	Handball	Effective	No Pressure	<2
Match Simulation	Kick	Effective	No Pressure	>2
Match Simulation	Handball	Ineffective	Pressure	<2
Match Simulation	Kick	Effective	No Pressure	<2
Match Simulation	Kick	Ineffective	No Pressure	<2
Match Simulation	Handball	Effective	Pressure	<2
Match Simulation	Handball	Effective	Pressure	<2
Match Simulation	Handball	Effective	Pressure	<2
Match Simulation	Handball	Effective	No Pressure	<2
Match Simulation	Handball	Ineffective	No Pressure	<2
Match Simulation	Handball	Effective	Pressure	<2
Match Simulation	Handball	Effective	No Pressure	<2
Match Simulation	Kick	Effective	Pressure	>2
Match Simulation	Handball	Effective	No Pressure	<2
Match Simulation	Kick	Effective	No Pressure	<2
Match Simulation	Kick	Effective	No Pressure	<2
Match Simulation	Kick	Effective	No Pressure	>2
Match Simulation	Handball	Effective	No Pressure	<2
Match Simulation	Handball	Effective	No Pressure	<2
Match Simulation	Kick	Effective	No Pressure	<2
Match Simulation	Handball	Ineffective	Pressure	<2
Match Simulation	Handball	Effective	Pressure	<2
Match Simulation	Kick	Ineffective	No Pressure	>2
Match Simulation	Handball	Effective	Pressure	<2
Match Simulation	Handball	Ineffective	Pressure	<2
Match Simulation	Kick	Effective	No Pressure	<2
Match Simulation	Handball	Effective	Pressure	<2
Match Simulation	Kick	Effective	No Pressure	<2
Match Simulation	Kick	Ineffective	No Pressure	<2
Match Simulation	Handball	Effective	Pressure	<2
Match Simulation	Handball	Effective	No Pressure	<2
Match Simulation	Handball	Effective	Pressure	<2
Match Simulation	Kick	Effective	No Pressure	<2
Match Simulation	Handball	Effective	Pressure	<2
Match Simulation	Kick	Ineffective	No Pressure	>2
Match Simulation	Kick	Effective	No Pressure	>2
Match Simulation	Kick	Effective	No Pressure	>2
Match Simulation	Handball	Effective	Pressure	<2
Match Simulation	Kick	Ineffective	No Pressure	>2
Match Simulation	Kick	Ineffective	No Pressure	<2
Match Simulation	Handball	Effective	No Pressure	<2
Match Simulation	Handball	Effective	Pressure	<2
Match Simulation	Kick	Ineffective	No Pressure	<2
Match Simulation	Handball	Ineffective	Pressure	<2
Match Simulation	Kick	Effective	No Pressure	>2
Match Simulation	Kick	Effective	No Pressure	>2
Match Simulation	Kick	Effective	No Pressure	<2
Match Simulation	Kick	Ineffective	No Pressure	<2
Match Simulation	Handball	Ineffective	Pressure	<2
Match Simulation	Handball	Effective	No Pressure	<2
Match Simulation	Handball	Effective	Pressure	<2
Match Simulation	Handball	Effective	No Pressure	<2
Match Simulation	Kick	Effective	No Pressure	<2
Match Simulation	Handball	Effective	No Pressure	<2
Match Simulation	Handball	Effective	No Pressure	<2
Match Simulation	Handball	Effective	No Pressure	<2
Match Simulation	Kick	Ineffective	No Pressure	<2
Match Simulation	Handball	Effective	No Pressure	<2
Match Simulation	Kick	Ineffective	No Pressure	<2
Match Simulation	Handball	Effective	No Pressure	<2
Match Simulation	Kick	Ineffective	No Pressure	<2
Match Simulation	Kick	Effective	Pressure	<2
Match Simulation	Handball	Effective	Pressure	<2
Match Simulation	Kick	Effective	No Pressure	<2
Match Simulation	Handball	Effective	No Pressure	<2
Match Simulation	Kick	Effective	No Pressure	<2
Match Simulation	Kick	Ineffective	No Pressure	<2
Match Simulation	Handball	Effective	Pressure	<2
Match Simulation	Handball	Effective	Pressure	<2
Match Simulation	Handball	Effective	No Pressure	<2
Match Simulation	Handball	Ineffective	Pressure	>2
Match Simulation	Kick	Effective	No Pressure	<2
Match Simulation	Kick	Effective	No Pressure	<2
Match Simulation	Kick	Effective	No Pressure	>2
Match Simulation	Kick	Ineffective	No Pressure	>2
Match Simulation	Kick	Ineffective	No Pressure	>2
Match Simulation	Kick	Ineffective	Pressure	<2
Match Simulation	Kick	Effective	No Pressure	<2
Match Simulation	Kick	Ineffective	Pressure	<2
Match Simulation	Handball	Effective	No Pressure	<2
Match Simulation	Kick	Ineffective	Pressure	<2
Match Simulation	Kick	Effective	No Pressure	>2
Match Simulation	Kick	Effective	No Pressure	>2
Match Simulation	Kick	Effective	No Pressure	>2
Match Simulation	Handball	Effective	Pressure	<2
Match Simulation	Kick	Ineffective	Pressure	<2
Match Simulation	Kick	Effective	No Pressure	<2
Match Simulation	Handball	Effective	Pressure	<2
Match Simulation	Kick	Ineffective	No Pressure	<2
Match Simulation	Kick	Ineffective	No Pressure	<2
Match Simulation	Handball	Effective	No Pressure	<2
Match Simulation	Kick	Ineffective	Pressure	<2
Match Simulation	Handball	Ineffective	No Pressure	<2
Match Simulation	Kick	Effective	No Pressure	>2
Match Simulation	Handball	Effective	Pressure	<2
Match Simulation	Handball	Effective	Pressure	<2
Match Simulation	Handball	Effective	No Pressure	<2
Match Simulation	Kick	Effective	Pressure	<2
Match Simulation	Handball	Effective	No Pressure	<2
Match Simulation	Kick	Ineffective	Pressure	<2
Match Simulation	Kick	Effective	No Pressure	<2
Match Simulation	Kick	Ineffective	No Pressure	>2
Match Simulation	Kick	Effective	Pressure	>2
Match Simulation	Handball	Effective	Pressure	>2
Match Simulation	Handball	Effective	No Pressure	>2
Match Simulation	Kick	Effective	No Pressure	<2
Match Simulation	Kick	Ineffective	No Pressure	<2
Match Simulation	Kick	Ineffective	No Pressure	>2
Match Simulation	Handball	Effective	Pressure	<2
Match Simulation	Kick	Ineffective	Pressure	<2
Match Simulation	Kick	Ineffective	No Pressure	>2
Match Simulation	Handball	Effective	Pressure	<2
Match Simulation	Kick	Effective	Pressure	<2
Match Simulation	Handball	Ineffective	Pressure	<2
Match Simulation	Handball	Ineffective	Pressure	<2
Match Simulation	Handball	Effective	Pressure	<2
Match Simulation	Kick	Ineffective	No Pressure	<2
Match Simulation	Handball	Effective	Pressure	<2
Match Simulation	Kick	Effective	Pressure	<2
Match Simulation	Kick	Ineffective	Pressure	>2
Match Simulation	Kick	Effective	No Pressure	>2
Match Simulation	Kick	Effective	Pressure	<2
Match Simulation	Kick	Effective	Pressure	<2
Match Simulation	Kick	Effective	Pressure	<2
Match Simulation	Handball	Effective	Pressure	<2
Match Simulation	Kick	Effective	No Pressure	<2
Match Simulation	Kick	Ineffective	Pressure	>2
Match Simulation	Kick	Effective	Pressure	>2
Match Simulation	Kick	Effective	Pressure	>2
Match Simulation	Kick	Effective	Pressure	>2
Match Simulation	Kick	Effective	Pressure	>2
Match Simulation	Kick	Ineffective	Pressure	>2
Match Simulation	Handball	Effective	Pressure	<2
Match Simulation	Handball	Effective	Pressure	<2
Match Simulation	Kick	Effective	No Pressure	<2
Match Simulation	Kick	Effective	Pressure	>2
Match Simulation	Kick	Effective	No Pressure	<2
Match Simulation	Kick	Effective	Pressure	>2
Match Simulation	Handball	Ineffective	Pressure	<2
Match Simulation	Handball	Effective	Pressure	<2
Match Simulation	Kick	Ineffective	Pressure	<2
Match Simulation	Kick	Effective	Pressure	>2
Match Simulation	Kick	Effective	Pressure	>2
Match Simulation	Handball	Effective	No Pressure	<2
Match Simulation	Kick	Ineffective	Pressure	<2
Match Simulation	Handball	Effective	Pressure	<2
Match Simulation	Handball	Effective	Pressure	<2
Match Simulation	Handball	Effective	Pressure	<2
Match Simulation	Kick	Effective	Pressure	<2
Match Simulation	Kick	Effective	Pressure	>2
Match Simulation	Handball	Effective	Pressure	<2
Match Simulation	Handball	Effective	Pressure	<2
Match Simulation	Handball	Effective	Pressure	<2
Match Simulation	Kick	Ineffective	Pressure	<2
Match Simulation	Handball	Effective	Pressure	<2
Match Simulation	Handball	Effective	Pressure	>2
Match Simulation	Kick	Effective	No Pressure	<2
Match Simulation	Kick	Ineffective	Pressure	>2
Match Simulation	Handball	Effective	Pressure	<2
Match Simulation	Handball	Effective	No Pressure	<2
Match Simulation	Handball	Effective	Pressure	>2
Match Simulation	Kick	Effective	Pressure	>2
Match Simulation	Kick	Effective	Pressure	>2
Match Simulation	Kick	Effective	Pressure	>2
Match Simulation	Kick	Effective	No Pressure	<2
Match Simulation	Kick	Effective	Pressure	<2
Match Simulation	Kick	Ineffective	Pressure	>2
Match Simulation	Kick	Effective	No Pressure	>2
Match Simulation	Kick	Effective	Pressure	>2
Match Simulation	Handball	Effective	Pressure	>2
Match Simulation	Handball	Effective	Pressure	<2
Match Simulation	Kick	Effective	Pressure	<2
Match Simulation	Kick	Effective	Pressure	>2
Match Simulation	Kick	Effective	Pressure	>2
Match Simulation	Kick	Effective	No Pressure	<2
Match Simulation	Kick	Ineffective	Pressure	<2
Match Simulation	Kick	Ineffective	Pressure	<2
Match Simulation	Kick	Effective	No Pressure	>2
Match Simulation	Kick	Effective	Pressure	>2
Match Simulation	Kick	Effective	No Pressure	<2
Match Simulation	Kick	Effective	Pressure	<2
Match Simulation	Kick	Effective	Pressure	<2
Match Simulation	Kick	Effective	Pressure	>2
Match Simulation	Handball	Effective	Pressure	<2
Match Simulation	Kick	Effective	Pressure	<2
Match Simulation	Kick	Ineffective	Pressure	>2
Match Simulation	Kick	Effective	Pressure	>2
Match Simulation	Handball	Effective	Pressure	>2
Match Simulation	Kick	Effective	Pressure	<2
Match Simulation	Handball	Effective	Pressure	<2
Match Simulation	Kick	Ineffective	Pressure	<2
Match Simulation	Handball	Effective	No Pressure	<2
Match Simulation	Handball	Effective	Pressure	>2
Match Simulation	Kick	Effective	Pressure	>2
Match Simulation	Handball	Effective	No Pressure	<2
Match Simulation	Kick	Effective	Pressure	>2
Match Simulation	Handball	Effective	Pressure	>2
Match Simulation	Kick	Effective	Pressure	<2
Match Simulation	Kick	Effective	Pressure	<2
Match Simulation	Kick	Effective	Pressure	>2
Match Simulation	Kick	Effective	Pressure	>2
Match Simulation	Handball	Effective	Pressure	>2
Match Simulation	Handball	Effective	Pressure	<2
SSG	Kick	Effective	No Pressure	>2
SSG	Kick	Effective	Pressure	>2
SSG	Kick	Effective	No Pressure	>2
SSG	Kick	Effective	No Pressure	>2
SSG	Kick	Effective	No Pressure	>2
SSG	Kick	Effective	No Pressure	>2
SSG	Kick	Effective	No Pressure	>2
SSG	Kick	Effective	No Pressure	>2
SSG	Kick	Effective	No Pressure	>2
SSG	Kick	Effective	No Pressure	>2
SSG	Kick	Effective	No Pressure	>2
SSG	Kick	Effective	No Pressure	>2
SSG	Kick	Effective	No Pressure	>2
SSG	Kick	Effective	No Pressure	>2
SSG	Kick	Effective	No Pressure	>2
SSG	Kick	Effective	No Pressure	>2
SSG	Kick	Effective	No Pressure	>2
SSG	Kick	Effective	No Pressure	>2
SSG	Kick	Effective	No Pressure	>2
SSG	Kick	Effective	No Pressure	>2
SSG	Kick	Effective	No Pressure	>2
SSG	Kick	Effective	No Pressure	>2
SSG	Kick	Effective	No Pressure	>2
SSG	Kick	Effective	No Pressure	>2
SSG	Kick	Effective	No Pressure	>2
SSG	Kick	Ineffective	No Pressure	>2
SSG	Kick	Effective	No Pressure	>2
SSG	Kick	Ineffective	No Pressure	>2
SSG	Kick	Effective	No Pressure	>2
SSG	Kick	Effective	No Pressure	>2
SSG	Kick	Effective	No Pressure	>2
SSG	Kick	Effective	No Pressure	>2
SSG	Kick	Effective	No Pressure	>2
SSG	Kick	Effective	No Pressure	>2
SSG	Handball	Effective	Pressure	>2
SSG	Kick	Effective	No Pressure	>2
SSG	Kick	Effective	No Pressure	>2
SSG	Kick	Ineffective	No Pressure	>2
SSG	Handball	Effective	Pressure	>2
SSG	Handball	Effective	No Pressure	>2
SSG	Kick	Effective	No Pressure	>2
SSG	Kick	Effective	No Pressure	>2
SSG	Handball	Effective	No Pressure	>2
SSG	Kick	Effective	No Pressure	>2
SSG	Kick	Effective	No Pressure	>2
SSG	Kick	Effective	No Pressure	>2
SSG	Kick	Effective	No Pressure	>2
SSG	Kick	Effective	No Pressure	>2
SSG	Kick	Effective	No Pressure	>2
SSG	Kick	Ineffective	No Pressure	>2
SSG	Kick	Effective	No Pressure	>2
SSG	Kick	Effective	No Pressure	>2
SSG	Kick	Effective	No Pressure	>2
SSG	Handball	Effective	Pressure	>2
SSG	Kick	Effective	No Pressure	>2
SSG	Kick	Effective	No Pressure	>2
SSG	Kick	Effective	No Pressure	>2
SSG	Kick	Effective	No Pressure	>2
SSG	Kick	Effective	No Pressure	>2
SSG	Kick	Effective	No Pressure	>2
SSG	Kick	Effective	No Pressure	>2
SSG	Kick	Ineffective	No Pressure	>2
SSG	Kick	Effective	No Pressure	>2
SSG	Kick	Effective	No Pressure	>2
SSG	Kick	Effective	No Pressure	>2
SSG	Kick	Effective	No Pressure	>2
SSG	Kick	Effective	No Pressure	>2
SSG	Kick	Effective	No Pressure	>2
SSG	Kick	Effective	No Pressure	>2
SSG	Kick	Ineffective	No Pressure	>2
SSG	Kick	Effective	No Pressure	>2
SSG	Kick	Ineffective	No Pressure	>2
SSG	Kick	Ineffective	No Pressure	>2
SSG	Kick	Effective	No Pressure	>2
SSG	Kick	Effective	No Pressure	>2
SSG	Kick	Effective	No Pressure	>2
SSG	Kick	Effective	No Pressure	>2
SSG	Kick	Ineffective	No Pressure	>2
SSG	Kick	Effective	No Pressure	>2
SSG	Kick	Effective	No Pressure	>2
SSG	Kick	Effective	No Pressure	>2
SSG	Handball	Ineffective	Pressure	>2
SSG	Kick	Effective	No Pressure	>2
SSG	Kick	Effective	No Pressure	>2
SSG	Kick	Effective	No Pressure	>2
SSG	Kick	Effective	No Pressure	>2
SSG	Kick	Ineffective	No Pressure	>2
SSG	Kick	Effective	No Pressure	>2
SSG	Kick	Effective	Pressure	>2
SSG	Kick	Ineffective	No Pressure	>2
SSG	Kick	Effective	No Pressure	>2
SSG	Kick	Effective	No Pressure	>2
SSG	Kick	Effective	No Pressure	>2
SSG	Handball	Effective	Pressure	<2
SSG	Kick	Effective	No Pressure	>2
SSG	Kick	Effective	No Pressure	<2
SSG	Kick	Effective	No Pressure	>2
SSG	Kick	Effective	No Pressure	<2
SSG	Kick	Effective	No Pressure	>2
SSG	Kick	Effective	No Pressure	>2
SSG	Kick	Effective	No Pressure	>2
SSG	Handball	Effective	Pressure	<2
SSG	Handball	Effective	No Pressure	<2
SSG	Handball	Effective	No Pressure	<2
SSG	Kick	Effective	No Pressure	<2
SSG	Handball	Effective	No Pressure	<2
SSG	Handball	Effective	Pressure	<2
SSG	Kick	Effective	No Pressure	<2
SSG	Kick	Effective	No Pressure	<2
SSG	Kick	Ineffective	No Pressure	<2
SSG	Kick	Effective	Pressure	<2
SSG	Kick	Effective	No Pressure	<2
SSG	Kick	Effective	No Pressure	>2
SSG	Kick	Effective	No Pressure	>2
SSG	Handball	Effective	No Pressure	<2
SSG	Handball	Effective	Pressure	<2
SSG	Kick	Ineffective	No Pressure	<2
SSG	Kick	Effective	No Pressure	<2
SSG	Kick	Ineffective	No Pressure	>2
SSG	Kick	Ineffective	Pressure	<2
SSG	Handball	Effective	No Pressure	<2
SSG	Kick	Ineffective	No Pressure	<2
SSG	Kick	Effective	No Pressure	>2
SSG	Handball	Effective	No Pressure	<2
SSG	Handball	Effective	No Pressure	<2
SSG	Kick	Ineffective	No Pressure	<2
SSG	Kick	Ineffective	Pressure	<2
SSG	Kick	Ineffective	Pressure	>2
SSG	Kick	Effective	No Pressure	>2
SSG	Kick	Effective	No Pressure	>2
SSG	Kick	Effective	No Pressure	>2
SSG	Kick	Effective	No Pressure	>2
SSG	Kick	Effective	No Pressure	<2
SSG	Kick	Effective	No Pressure	>2
SSG	Kick	Effective	Pressure	<2
SSG	Kick	Effective	No Pressure	>2
SSG	Kick	Ineffective	No Pressure	>2
SSG	Kick	Ineffective	No Pressure	<2
SSG	Handball	Effective	No Pressure	>2
SSG	Handball	Effective	Pressure	<2
SSG	Handball	Effective	No Pressure	<2
SSG	Kick	Ineffective	No Pressure	<2
SSG	Kick	Ineffective	No Pressure	>2
SSG	Kick	Effective	No Pressure	<2
SSG	Handball	Effective	Pressure	<2
SSG	Handball	Effective	No Pressure	<2
SSG	Kick	Effective	Pressure	>2
SSG	Handball	Effective	No Pressure	<2
SSG	Handball	Effective	Pressure	>2
SSG	Kick	Effective	No Pressure	<2
SSG	Kick	Effective	No Pressure	>2
SSG	Kick	Effective	No Pressure	<2
SSG	Kick	Effective	No Pressure	<2
SSG	Handball	Effective	No Pressure	<2
SSG	Kick	Effective	No Pressure	>2
SSG	Kick	Effective	No Pressure	>2
SSG	Kick	Effective	No Pressure	>2
SSG	Kick	Effective	No Pressure	>2
SSG	Kick	Effective	No Pressure	>2
SSG	Kick	Effective	No Pressure	>2
SSG	Kick	Effective	No Pressure	<2
SSG	Kick	Effective	No Pressure	>2
SSG	Handball	Effective	No Pressure	<2
SSG	Kick	Effective	Pressure	<2
SSG	Kick	Effective	No Pressure	<2
SSG	Kick	Effective	No Pressure	>2
SSG	Kick	Effective	No Pressure	>2
SSG	Kick	Effective	No Pressure	<2
SSG	Kick	Effective	No Pressure	>2
SSG	Kick	Ineffective	No Pressure	>2
SSG	Kick	Effective	No Pressure	<2
SSG	Kick	Ineffective	No Pressure	<2
SSG	Kick	Ineffective	No Pressure	<2
SSG	Handball	Effective	No Pressure	<2
SSG	Handball	Effective	No Pressure	<2
SSG	Handball	Effective	Pressure	<2
SSG	Handball	Effective	No Pressure	<2
SSG	Kick	Effective	Pressure	>2
SSG	Handball	Effective	No Pressure	<2
SSG	Kick	Effective	No Pressure	<2
SSG	Kick	Ineffective	No Pressure	<2
SSG	Kick	Effective	No Pressure	<2
SSG	Kick	Effective	No Pressure	<2
SSG	Handball	Effective	No Pressure	<2
SSG	Kick	Effective	No Pressure	<2
SSG	Kick	Effective	No Pressure	>2
SSG	Kick	Effective	No Pressure	<2
SSG	Handball	Effective	Pressure	<2
SSG	Handball	Effective	Pressure	<2
SSG	Kick	Effective	No Pressure	>2
SSG	Handball	Effective	No Pressure	<2
SSG	Kick	Effective	No Pressure	<2
SSG	Kick	Effective	No Pressure	>2
SSG	Kick	Ineffective	Pressure	>2
SSG	Kick	Effective	No Pressure	<2
SSG	Handball	Effective	No Pressure	<2
SSG	Kick	Ineffective	No Pressure	<2
SSG	Kick	Effective	No Pressure	<2
SSG	Kick	Effective	Pressure	>2
SSG	Handball	Effective	No Pressure	<2
SSG	Kick	Effective	Pressure	<2
SSG	Kick	Effective	No Pressure	<2
SSG	Kick	Effective	No Pressure	<2
SSG	Kick	Ineffective	No Pressure	>2
SSG	Kick	Effective	No Pressure	>2
SSG	Kick	Ineffective	No Pressure	>2
SSG	Kick	Effective	No Pressure	>2
SSG	Kick	Effective	No Pressure	>2
SSG	Kick	Effective	No Pressure	>2
SSG	Kick	Effective	No Pressure	>2
SSG	Kick	Effective	No Pressure	>2
SSG	Kick	Ineffective	Pressure	>2
SSG	Kick	Effective	No Pressure	<2
SSG	Kick	Effective	No Pressure	>2
SSG	Kick	Effective	No Pressure	>2
SSG	Kick	Ineffective	No Pressure	>2
SSG	Kick	Effective	No Pressure	>2
SSG	Handball	Effective	Pressure	>2
SSG	Kick	Effective	Pressure	<2
SSG	Kick	Ineffective	Pressure	>2
SSG	Kick	Effective	No Pressure	<2
SSG	Kick	Effective	No Pressure	<2
SSG	Kick	Effective	No Pressure	<2
SSG	Kick	Effective	No Pressure	<2
SSG	Kick	Effective	Pressure	>2
SSG	Handball	Effective	Pressure	<2
SSG	Kick	Ineffective	Pressure	>2
SSG	Kick	Ineffective	No Pressure	<2
SSG	Kick	Effective	No Pressure	>2
SSG	Kick	Effective	No Pressure	>2
SSG	Kick	Effective	No Pressure	<2
SSG	Handball	Effective	Pressure	<2
SSG	Handball	Effective	No Pressure	<2
SSG	Kick	Ineffective	No Pressure	<2
SSG	Kick	Effective	No Pressure	<2
SSG	Kick	Effective	No Pressure	>2
SSG	Kick	Effective	No Pressure	<2
SSG	Kick	Effective	No Pressure	<2
SSG	Kick	Effective	No Pressure	<2
SSG	Kick	Effective	No Pressure	<2
SSG	Kick	Ineffective	Pressure	<2
SSG	Kick	Ineffective	Pressure	>2
SSG	Kick	Ineffective	Pressure	<2
SSG	Kick	Ineffective	Pressure	>2
SSG	Kick	Effective	No Pressure	<2
SSG	Kick	Ineffective	No Pressure	<2
SSG	Kick	Ineffective	Pressure	<2
SSG	Handball	Effective	Pressure	<2
SSG	Kick	Effective	No Pressure	<2
SSG	Kick	Ineffective	No Pressure	>2
SSG	Kick	Effective	No Pressure	>2
SSG	Kick	Ineffective	No Pressure	<2
SSG	Kick	Effective	No Pressure	>2
SSG	Kick	Ineffective	No Pressure	<2
SSG	Kick	Effective	Pressure	<2
SSG	Handball	Effective	No Pressure	<2
SSG	Kick	Effective	No Pressure	<2
SSG	Kick	Ineffective	No Pressure	<2
SSG	Kick	Effective	No Pressure	>2
SSG	Kick	Ineffective	No Pressure	>2
SSG	Kick	Ineffective	Pressure	<2
SSG	Handball	Effective	Pressure	<2
SSG	Kick	Ineffective	Pressure	<2
SSG	Kick	Ineffective	No Pressure	>2
SSG	Handball	Effective	Pressure	<2
SSG	Kick	Effective	No Pressure	<2
SSG	Kick	Effective	No Pressure	<2
SSG	Kick	Effective	No Pressure	>2
SSG	Kick	Ineffective	No Pressure	>2
SSG	Kick	Effective	No Pressure	>2
SSG	Kick	Effective	No Pressure	>2
SSG	Kick	Ineffective	No Pressure	>2
SSG	Handball	Effective	Pressure	<2
SSG	Kick	Ineffective	Pressure	<2
SSG	Kick	Effective	Pressure	<2
SSG	Kick	Effective	No Pressure	>2
SSG	Kick	Effective	Pressure	>2
SSG	Kick	Effective	No Pressure	<2
SSG	Kick	Effective	No Pressure	<2
SSG	Kick	Effective	No Pressure	>2
SSG	Handball	Ineffective	Pressure	>2
SSG	Handball	Effective	No Pressure	<2
SSG	Handball	Effective	Pressure	<2
SSG	Kick	Effective	Pressure	<2
SSG	Kick	Effective	Pressure	<2
SSG	Kick	Effective	Pressure	<2
SSG	Kick	Effective	No Pressure	<2
SSG	Kick	Ineffective	Pressure	<2
SSG	Kick	Effective	No Pressure	<2
SSG	Kick	Effective	No Pressure	<2
SSG	Handball	Effective	Pressure	>2
SSG	Handball	Effective	No Pressure	<2
SSG	Kick	Effective	Pressure	<2
SSG	Handball	Effective	No Pressure	<2
SSG	Kick	Ineffective	No Pressure	<2
SSG	Kick	Effective	Pressure	<2
SSG	Handball	Effective	Pressure	<2
SSG	Handball	Ineffective	Pressure	<2
SSG	Kick	Effective	No Pressure	<2
SSG	Kick	Ineffective	No Pressure	>2
SSG	Handball	Effective	Pressure	<2
SSG	Handball	Effective	Pressure	>2
SSG	Kick	Effective	Pressure	<2
SSG	Kick	Effective	Pressure	>2
SSG	Kick	Effective	Pressure	<2
SSG	Handball	Effective	Pressure	<2
SSG	Handball	Effective	Pressure	<2
SSG	Kick	Effective	Pressure	<2
SSG	Kick	Effective	No Pressure	>2
SSG	Handball	Effective	Pressure	>2
SSG	Handball	Effective	No Pressure	<2
SSG	Handball	Effective	Pressure	>2
SSG	Handball	Effective	Pressure	<2
SSG	Kick	Effective	No Pressure	<2
SSG	Kick	Effective	No Pressure	<2
SSG	Kick	Effective	No Pressure	>2
SSG	Kick	Effective	No Pressure	<2
SSG	Kick	Ineffective	No Pressure	>2
SSG	Handball	Effective	No Pressure	<2
SSG	Handball	Effective	No Pressure	<2
SSG	Handball	Effective	No Pressure	<2
SSG	Kick	Effective	Pressure	<2
SSG	Kick	Effective	Pressure	<2
SSG	Kick	Effective	No Pressure	>2
SSG	Handball	Effective	Pressure	<2
SSG	Handball	Effective	No Pressure	<2
SSG	Handball	Effective	No Pressure	<2
SSG	Handball	Effective	No Pressure	<2
SSG	Kick	Effective	Pressure	<2
SSG	Kick	Effective	No Pressure	<2
SSG	Kick	Effective	No Pressure	>2
SSG	Kick	Effective	No Pressure	>2
SSG	Kick	Effective	No Pressure	>2
SSG	Kick	Effective	No Pressure	<2
SSG	Kick	Effective	No Pressure	>2
SSG	Handball	Effective	Pressure	>2
SSG	Kick	Effective	No Pressure	<2
SSG	Handball	Effective	Pressure	<2
SSG	Handball	Effective	Pressure	<2
SSG	Kick	Ineffective	Pressure	<2
SSG	Kick	Effective	No Pressure	<2
SSG	Handball	Effective	No Pressure	<2
SSG	Kick	Effective	No Pressure	<2
SSG	Kick	Ineffective	No Pressure	>2
SSG	Handball	Effective	Pressure	<2
SSG	Kick	Ineffective	No Pressure	<2
SSG	Kick	Effective	No Pressure	<2
SSG	Kick	Effective	Pressure	<2
SSG	Kick	Effective	No Pressure	>2
SSG	Kick	Ineffective	Pressure	<2
SSG	Handball	Effective	No Pressure	<2
SSG	Kick	Effective	Pressure	<2
SSG	Kick	Effective	No Pressure	>2
SSG	Handball	Effective	No Pressure	<2
SSG	Handball	Effective	Pressure	<2
SSG	Kick	Ineffective	Pressure	>2
SSG	Kick	Ineffective	Pressure	<2
SSG	Handball	Effective	No Pressure	<2
SSG	Handball	Effective	No Pressure	<2
SSG	Handball	Effective	No Pressure	>2
SSG	Kick	Ineffective	Pressure	>2
SSG	Handball	Effective	No Pressure	<2
SSG	Kick	Effective	No Pressure	>2
SSG	Kick	Ineffective	No Pressure	>2
SSG	Kick	Effective	No Pressure	>2
SSG	Kick	Ineffective	No Pressure	>2
SSG	Kick	Effective	No Pressure	<2
SSG	Kick	Effective	No Pressure	<2
SSG	Handball	Effective	Pressure	<2
SSG	Handball	Effective	No Pressure	<2
SSG	Handball	Effective	No Pressure	<2
SSG	Handball	Effective	No Pressure	<2
SSG	Kick	Effective	No Pressure	<2
SSG	Kick	Ineffective	No Pressure	>2
SSG	Kick	Effective	No Pressure	>2
SSG	Kick	Effective	No Pressure	>2
SSG	Handball	Effective	No Pressure	<2
SSG	Handball	Effective	No Pressure	<2
SSG	Kick	Ineffective	Pressure	<2
SSG	Handball	Effective	No Pressure	<2
SSG	Kick	Effective	No Pressure	<2
SSG	Kick	Effective	No Pressure	<2
SSG	Kick	Ineffective	No Pressure	>2
SSG	Kick	Effective	No Pressure	<2
SSG	Kick	Effective	No Pressure	>2
SSG	Kick	Effective	No Pressure	>2
SSG	Kick	Effective	No Pressure	>2
SSG	Kick	Effective	No Pressure	>2
SSG	Kick	Effective	No Pressure	<2
SSG	Kick	Effective	No Pressure	>2
SSG	Handball	Effective	Pressure	>2
SSG	Kick	Effective	No Pressure	<2
SSG	Kick	Effective	No Pressure	>2
SSG	Kick	Effective	Pressure	>2
SSG	Kick	Effective	Pressure	>2
SSG	Kick	Effective	No Pressure	>2
SSG	Handball	Effective	No Pressure	<2
SSG	Kick	Ineffective	No Pressure	<2
SSG	Kick	Effective	Pressure	<2
SSG	Kick	Effective	No Pressure	>2
SSG	Handball	Ineffective	Pressure	>2
SSG	Kick	Effective	Pressure	<2
SSG	Handball	Effective	Pressure	<2
SSG	Kick	Effective	No Pressure	<2
SSG	Handball	Effective	No Pressure	<2
SSG	Handball	Effective	No Pressure	>2
SSG	Kick	Ineffective	No Pressure	>2
SSG	Handball	Ineffective	Pressure	<2
SSG	Handball	Effective	No Pressure	<2
SSG	Kick	Ineffective	Pressure	<2
SSG	Kick	Effective	No Pressure	>2
SSG	Kick	Effective	No Pressure	>2
SSG	Kick	Ineffective	Pressure	<2
SSG	Kick	Effective	No Pressure	<2
SSG	Kick	Effective	No Pressure	>2
SSG	Kick	Effective	No Pressure	>2
SSG	Kick	Effective	No Pressure	<2
SSG	Kick	Effective	Pressure	>2
SSG	Kick	Effective	No Pressure	>2
SSG	Kick	Effective	No Pressure	>2
SSG	Handball	Effective	No Pressure	<2
SSG	Handball	Effective	No Pressure	<2
SSG	Kick	Ineffective	Pressure	<2
SSG	Kick	Effective	No Pressure	>2
SSG	Kick	Ineffective	No Pressure	<2
SSG	Handball	Effective	No Pressure	>2
SSG	Kick	Ineffective	No Pressure	<2
SSG	Kick	Effective	No Pressure	>2
SSG	Kick	Effective	No Pressure	>2
SSG	Kick	Effective	No Pressure	>2
SSG	Handball	Effective	No Pressure	<2
SSG	Kick	Effective	No Pressure	<2
SSG	Kick	Ineffective	No Pressure	>2
SSG	Kick	Effective	No Pressure	>2
SSG	Kick	Effective	No Pressure	>2
SSG	Handball	Effective	No Pressure	>2
SSG	Kick	Ineffective	No Pressure	<2
SSG	Kick	Effective	No Pressure	>2
SSG	Kick	Effective	No Pressure	>2
SSG	Kick	Effective	No Pressure	>2
SSG	Kick	Ineffective	Pressure	>2
SSG	Handball	Effective	No Pressure	<2
SSG	Kick	Effective	No Pressure	<2
SSG	Kick	Effective	No Pressure	<2
SSG	Handball	Effective	No Pressure	<2
SSG	Kick	Ineffective	No Pressure	>2
SSG	Handball	Effective	Pressure	<2
SSG	Handball	Effective	Pressure	<2
SSG	Kick	Effective	No Pressure	>2
SSG	Kick	Effective	No Pressure	>2
SSG	Kick	Effective	No Pressure	>2
SSG	Handball	Effective	No Pressure	<2
SSG	Kick	Effective	No Pressure	<2
SSG	Kick	Effective	No Pressure	>2
SSG	Kick	Ineffective	No Pressure	>2
SSG	Kick	Ineffective	Pressure	>2
SSG	Handball	Effective	No Pressure	>2
SSG	Kick	Ineffective	No Pressure	>2
SSG	Kick	Effective	No Pressure	>2
SSG	Kick	Effective	No Pressure	>2
SSG	Kick	Effective	No Pressure	>2
SSG	Kick	Effective	No Pressure	>2
SSG	Kick	Effective	No Pressure	>2
SSG	Kick	Effective	No Pressure	>2
SSG	Kick	Ineffective	No Pressure	>2
SSG	Kick	Ineffective	No Pressure	>2
SSG	Kick	Ineffective	No Pressure	>2
SSG	Kick	Effective	No Pressure	>2
SSG	Kick	Ineffective	No Pressure	>2
SSG	Kick	Effective	No Pressure	>2
SSG	Handball	Effective	No Pressure	<2
SSG	Handball	Ineffective	No Pressure	<2
SSG	Handball	Effective	Pressure	<2
SSG	Handball	Effective	No Pressure	<2
SSG	Kick	Effective	Pressure	<2
SSG	Kick	Effective	Pressure	>2
SSG	Kick	Effective	No Pressure	>2
SSG	Kick	Effective	Pressure	<2
SSG	Handball	Effective	Pressure	<2
SSG	Handball	Effective	Pressure	<2
SSG	Handball	Effective	Pressure	<2
SSG	Kick	Effective	No Pressure	>2
SSG	Kick	Effective	Pressure	<2
SSG	Kick	Effective	No Pressure	>2
SSG	Kick	Effective	No Pressure	>2
SSG	Kick	Effective	No Pressure	>2
SSG	Kick	Effective	Pressure	>2
SSG	Kick	Effective	No Pressure	>2
SSG	Kick	Effective	No Pressure	>2
SSG	Kick	Effective	No Pressure	>2
SSG	Kick	Effective	Pressure	>2
SSG	Kick	Effective	No Pressure	<2
SSG	Kick	Effective	No Pressure	>2
SSG	Kick	Effective	No Pressure	>2
SSG	Kick	Effective	No Pressure	>2
SSG	Kick	Effective	Pressure	>2
SSG	Handball	Effective	Pressure	<2
SSG	Handball	Effective	Pressure	<2
SSG	Kick	Effective	No Pressure	>2
SSG	Kick	Ineffective	No Pressure	>2
SSG	Kick	Ineffective	No Pressure	>2
SSG	Kick	Effective	No Pressure	>2
SSG	Kick	Effective	Pressure	<2
SSG	Kick	Effective	Pressure	<2
SSG	Kick	Ineffective	Pressure	<2
SSG	Kick	Effective	No Pressure	<2
SSG	Handball	Effective	Pressure	<2
SSG	Kick	Effective	Pressure	>2
SSG	Kick	Effective	No Pressure	<2
SSG	Kick	Effective	No Pressure	>2
SSG	Kick	Effective	No Pressure	>2
SSG	Kick	Effective	Pressure	>2
SSG	Kick	Ineffective	No Pressure	>2
SSG	Handball	Effective	No Pressure	<2
SSG	Handball	Effective	Pressure	>2
SSG	Handball	Effective	Pressure	<2
SSG	Kick	Effective	Pressure	<2
SSG	Kick	Ineffective	No Pressure	>2
SSG	Handball	Effective	Pressure	<2
SSG	Handball	Effective	Pressure	<2
SSG	Handball	Effective	Pressure	<2
SSG	Handball	Ineffective	Pressure	<2
SSG	Handball	Effective	Pressure	<2
SSG	Kick	Effective	Pressure	>2
SSG	Kick	Effective	No Pressure	>2
SSG	Kick	Ineffective	No Pressure	>2
SSG	Handball	Effective	No Pressure	>2
SSG	Kick	Effective	No Pressure	>2
SSG	Kick	Ineffective	Pressure	<2
SSG	Handball	Ineffective	Pressure	<2
SSG	Handball	Effective	Pressure	<2
SSG	Handball	Effective	Pressure	<2
SSG	Kick	Effective	No Pressure	<2
SSG	Kick	Effective	No Pressure	>2
SSG	Kick	Effective	No Pressure	>2
SSG	Kick	Effective	Pressure	>2
SSG	Kick	Effective	No Pressure	>2
SSG	Kick	Effective	No Pressure	>2
SSG	Kick	Effective	No Pressure	>2
SSG	Kick	Effective	No Pressure	>2
SSG	Kick	Effective	No Pressure	>2
SSG	Kick	Effective	No Pressure	<2
SSG	Kick	Ineffective	Pressure	>2
SSG	Kick	Effective	No Pressure	>2
SSG	Kick	Effective	No Pressure	>2
SSG	Kick	Effective	Pressure	>2
SSG	Kick	Ineffective	No Pressure	>2
SSG	Kick	Effective	Pressure	>2
SSG	Kick	Ineffective	No Pressure	<2
SSG	Kick	Effective	No Pressure	>2
SSG	Kick	Effective	No Pressure	>2
SSG	Kick	Ineffective	Pressure	>2
SSG	Handball	Ineffective	Pressure	<2
SSG	Handball	Effective	Pressure	>2
SSG	Kick	Effective	Pressure	<2
SSG	Kick	Effective	Pressure	>2
SSG	Kick	Effective	Pressure	>2
SSG	Handball	Effective	No Pressure	<2
SSG	Kick	Effective	Pressure	<2
SSG	Kick	Effective	No Pressure	>2
SSG	Handball	Effective	Pressure	>2
SSG	Kick	Ineffective	Pressure	>2
SSG	Kick	Effective	Pressure	>2
SSG	Kick	Ineffective	No Pressure	<2
SSG	Kick	Effective	No Pressure	<2
SSG	Kick	Effective	No Pressure	>2
SSG	Handball	Effective	Pressure	<2
SSG	Handball	Effective	Pressure	<2
SSG	Handball	Effective	Pressure	<2
SSG	Handball	Ineffective	No Pressure	<2
SSG	Kick	Effective	Pressure	<2
SSG	Kick	Effective	Pressure	>2
SSG	Kick	Effective	Pressure	>2
SSG	Kick	Effective	Pressure	>2
SSG	Kick	Effective	Pressure	>2
SSG	Kick	Effective	Pressure	>2
SSG	Kick	Effective	Pressure	<2
SSG	Kick	Effective	Pressure	<2
SSG	Kick	Effective	Pressure	>2
SSG	Kick	Ineffective	Pressure	>2
SSG	Kick	Ineffective	Pressure	<2
SSG	Kick	Effective	Pressure	<2
SSG	Kick	Effective	Pressure	>2
SSG	Kick	Ineffective	Pressure	>2
SSG	Kick	Effective	Pressure	>2
SSG	Handball	Effective	Pressure	<2
SSG	Kick	Effective	Pressure	>2
SSG	Kick	Effective	Pressure	<2
SSG	Kick	Effective	Pressure	<2
SSG	Kick	Effective	Pressure	>2
SSG	Kick	Effective	Pressure	<2
SSG	Kick	Effective	Pressure	<2
SSG	Kick	Effective	Pressure	<2
SSG	Kick	Effective	Pressure	>2
SSG	Kick	Ineffective	Pressure	<2
SSG	Kick	Effective	Pressure	>2
SSG	Kick	Effective	Pressure	<2
SSG	Kick	Effective	Pressure	>2
SSG	Kick	Ineffective	Pressure	>2
SSG	Kick	Effective	No Pressure	>2
SSG	Kick	Effective	Pressure	>2
SSG	Kick	Ineffective	Pressure	>2
SSG	Handball	Effective	Pressure	<2
SSG	Kick	Ineffective	Pressure	<2
SSG	Handball	Effective	Pressure	<2
SSG	Handball	Effective	Pressure	<2
SSG	Handball	Effective	Pressure	>2
SSG	Kick	Effective	Pressure	>2
SSG	Kick	Effective	Pressure	<2
SSG	Kick	Effective	Pressure	>2
SSG	Kick	Effective	Pressure	<2
SSG	Handball	Effective	No Pressure	>2
SSG	Kick	Effective	Pressure	<2
SSG	Kick	Effective	Pressure	<2
SSG	Kick	Effective	Pressure	<2
SSG	Kick	Effective	Pressure	>2
SSG	Kick	Effective	Pressure	>2
SSG	Kick	Ineffective	Pressure	>2
SSG	Kick	Ineffective	Pressure	>2
SSG	Handball	Effective	Pressure	<2
SSG	Kick	Ineffective	Pressure	<2
SSG	Kick	Effective	Pressure	<2
SSG	Kick	Effective	Pressure	>2
SSG	Kick	Effective	Pressure	>2
SSG	Kick	Ineffective	Pressure	>2
SSG	Kick	Effective	Pressure	<2
SSG	Kick	Effective	Pressure	<2
SSG	Kick	Effective	Pressure	>2
SSG	Kick	Effective	Pressure	>2
SSG	Kick	Effective	Pressure	>2
SSG	Kick	Effective	Pressure	>2
SSG	Kick	Effective	Pressure	>2
SSG	Handball	Ineffective	Pressure	<2
SSG	Handball	Effective	Pressure	>2
SSG	Handball	Effective	Pressure	<2
SSG	Kick	Effective	Pressure	<2
SSG	Kick	Effective	Pressure	>2
SSG	Kick	Effective	Pressure	<2
SSG	Kick	Effective	Pressure	>2
SSG	Kick	Effective	Pressure	<2
SSG	Kick	Ineffective	Pressure	<2
SSG	Handball	Effective	Pressure	<2
SSG	Handball	Effective	Pressure	<2
SSG	Kick	Ineffective	Pressure	<2
SSG	Kick	Effective	Pressure	<2
SSG	Kick	Effective	Pressure	<2
SSG	Handball	Effective	Pressure	<2
SSG	Kick	Effective	Pressure	<2
SSG	Kick	Effective	Pressure	>2
SSG	Handball	Effective	Pressure	<2
SSG	Kick	Ineffective	No Pressure	<2
SSG	Kick	Ineffective	Pressure	<2
SSG	Kick	Effective	No Pressure	>2
SSG	Kick	Effective	Pressure	>2
SSG	Handball	Effective	Pressure	<2
SSG	Kick	Effective	Pressure	<2
SSG	Kick	Effective	Pressure	>2
SSG	Kick	Effective	Pressure	>2
SSG	Kick	Effective	Pressure	>2
SSG	Kick	Effective	Pressure	<2
SSG	Handball	Effective	Pressure	>2
SSG	Handball	Effective	Pressure	<2
SSG	Kick	Effective	Pressure	<2
SSG	Kick	Effective	Pressure	<2
SSG	Kick	Effective	Pressure	<2
SSG	Handball	Effective	Pressure	<2
SSG	Kick	Ineffective	Pressure	>2
SSG	Kick	Effective	Pressure	<2
SSG	Kick	Effective	Pressure	<2
SSG	Kick	Effective	Pressure	>2
SSG	Kick	Effective	Pressure	<2
SSG	Kick	Effective	Pressure	>2
SSG	Kick	Effective	Pressure	>2
SSG	Kick	Effective	Pressure	<2
SSG	Handball	Effective	Pressure	>2
SSG	Handball	Effective	Pressure	<2
SSG	Kick	Ineffective	Pressure	<2
SSG	Handball	Effective	Pressure	<2
SSG	Kick	Effective	Pressure	<2
SSG	Kick	Effective	Pressure	>2
SSG	Kick	Effective	Pressure	>2
SSG	Kick	Effective	Pressure	>2
SSG	Kick	Effective	Pressure	>2
SSG	Kick	Effective	Pressure	>2
SSG	Kick	Ineffective	Pressure	<2
SSG	Kick	Effective	No Pressure	>2
SSG	Kick	Effective	Pressure	<2
SSG	Kick	Effective	Pressure	>2
SSG	Kick	Ineffective	Pressure	<2
SSG	Kick	Effective	Pressure	<2
SSG	Kick	Effective	Pressure	>2
SSG	Kick	Effective	Pressure	<2
SSG	Kick	Effective	Pressure	<2
SSG	Kick	Effective	Pressure	>2
SSG	Kick	Ineffective	Pressure	>2
SSG	Kick	Effective	Pressure	<2
SSG	Kick	Effective	No Pressure	>2
SSG	Kick	Effective	Pressure	<2
SSG	Kick	Effective	Pressure	<2
SSG	Kick	Effective	Pressure	>2
SSG	Kick	Ineffective	Pressure	>2
[truncated: 5,454 more rows]
